# Supplementary material for: [N-(3-Meth­oxy-2-oxidobenzyl­idene-κO 2)threoninato-κ2 O 1,N](1,10-phenanthroline-κ2 N,N′)copper(II) hemihydrate
Source: Acta Crystallogr Sect E Struct Rep Online. 2011 Apr 7;67(Pt 5):m536. doi: 10.1107/S1600536811012049 (PMC3089306; doi:10.1107/S1600536811012049)
Supplement: Supplementary file 1 [file e-67-0m536-sup1.cif]

##############################################################################
#                                                                            #
# This CIF contains the data in a paper accepted for publication in          #
# Acta Crystallographica Section E. It conforms to the requirements of       #
# Notes for Authors for Acta Crystallographica Section E, and has been       #
# peer reviewed under the auspices of the IUCr Commission on Journals.       #
#                                                                            #
# Full details of the Crystallographic Information File format               #
# are given in the paper "The Crystallographic Information File (CIF):       #
# a New Standard Archive File for Crystallography" by S. R. Hall, F. H.      #
# Allen and I. D. Brown [Acta Cryst. (1991), A47, 655-685].                  #
#                                                                            #
# The current version of the core CIF dictionary is obtainable from          #
# ftp://ftp.iucr.org/pub/cif_core.dic.                                       #
#                                                                            #
# Software is freely available for graphical display of the structure(s)     #
# in this CIF. For information consult the CIF software page                 #
# http://www.iucr.org/resources/cif/software.                                #
#                                                                            #
# This file may be used for bona fide research purposes within the           #
# scientific community so long as proper attribution is given to the journal # 
# article from which it was obtained.                                        #
#                                                                            #
##############################################################################
data_global
_audit_creation_method     SHELXL-97
_journal_date_recd_electronic     2011-03-20
_journal_date_accepted     2011-03-31
_journal_name_full     'Acta Crystallographica, Section E'
_journal_year     2011
_journal_volume     67
_journal_issue      5
_journal_page_first     m536
_journal_page_last     m536
_journal_paper_category     QM
_journal_coeditor_code     HY2419
_publ_contact_author_name     'Lianzhi Li'
_publ_contact_author_address
;
  School of Chemistry and Chemical Engineering
  Liaocheng University
  Shandong 252059
  People's Republic of China
;
_publ_contact_author_email     lilianzhi1963@yahoo.com.cn
_publ_contact_author_fax     ?
_publ_contact_author_phone     '86 635 8239656'
_publ_section_title
;\
[<i>N</i>-(3-Methoxy-2-oxidobenzylidene-\k<i>O</i>^2^)threoninato-\
\k^2^<i>O</i>^1^,<i>N</i>](1,10-phenanthroline-\
\k^2^<i>N</i>,<i>N</i>')copper(II) hemihydrate
;
loop_
    _publ_author_name
    _publ_author_footnote
    _publ_author_address
    'Buqin Jing' .
; College of Chemistry and Chemical Engineering
  Shanxi Datong University
  Datong, Shanxi 037009
  People's Republic of China
and School of Chemistry and Chemical Engineering
  Liaocheng University
  Shandong 252059
  People's Republic of China
;
    'Lianzhi Li' .
; School of Chemistry and Chemical Engineering
  Liaocheng University
  Shandong 252059
  People's Republic of China
;
    'Jianfang Dong' .
; Department of Materials Science
  Shandong Polytechnic Technician College
  Shandong 252027
  People's Republic of China
;
    'Jinghong Li' .
; School of Chemistry and Chemical Engineering
  Liaocheng University
  Shandong 252059
  People's Republic of China
;
data_I
_audit_creation_method     SHELXL-97
_chemical_name_systematic
;
[<i>N</i>-(3-Methoxy-2-oxidobenzylidene-\k<i>O</i>^2^)threoninato-
\k^2^<i>O</i>^1^,<i>N</i>](1,10-phenanthroline-
\k^2^<i>N</i>,<i>N</i>')copper(II) hemihydrate
;
_chemical_name_common     ?
_chemical_formula_moiety     'C24 H21 Cu N3 O5, 0.5(H2 O)'
_chemical_formula_sum     'C24 H22 Cu N3 O5.5'
_chemical_formula_iupac     '[Cu (C12 H13 N O5) (C12 H8 N2)], 0.5H2 O'
_chemical_formula_weight     503.99
_chemical_melting_point     ?
_symmetry_cell_setting     tetragonal
_symmetry_space_group_name_H-M     'I 4'
_symmetry_space_group_name_Hall     'I 4'
loop_
    _symmetry_equiv_pos_as_xyz
    'x, y, z'
    '-y, x, z'
    '-x, -y, z'
    'y, -x, z'
    'x+1/2, y+1/2, z+1/2'
    '-y+1/2, x+1/2, z+1/2'
    '-x+1/2, -y+1/2, z+1/2'
    'y+1/2, -x+1/2, z+1/2'
_cell_length_a     22.527(6)
_cell_length_b     22.527(6)
_cell_length_c     10.290(4)
_cell_angle_alpha     90.00
_cell_angle_beta     90.00
_cell_angle_gamma     90.00
_cell_volume     5222(3)
_cell_formula_units_Z     8
_cell_measurement_reflns_used     1876
_cell_measurement_theta_min     2.176
_cell_measurement_theta_max     18.3625
_cell_measurement_temperature     293(2)
_exptl_crystal_description     block
_exptl_crystal_colour     green
_exptl_crystal_size_max     0.50
_exptl_crystal_size_mid     0.15
_exptl_crystal_size_min     0.11
_exptl_crystal_density_diffrn     1.282
_exptl_crystal_density_meas     ?
_exptl_crystal_density_method     'not measured'
_exptl_crystal_F_000     2080
_exptl_absorpt_coefficient_mu     0.874
_exptl_absorpt_correction_type     multi-scan
_exptl_absorpt_process_details     '(SADABS; Sheldrick, 1996)'
_exptl_absorpt_correction_T_min     0.6690
_exptl_absorpt_correction_T_max     0.9099
_exptl_special_details
;
;
_diffrn_ambient_temperature     293(2)
_diffrn_radiation_type     MoK\a
_diffrn_radiation_wavelength     0.71073
_diffrn_radiation_source     'fine-focus sealed tube'
_diffrn_radiation_monochromator     graphite
_diffrn_measurement_device_type     'Bruker SMART 1000 CCD'
_diffrn_measurement_method     '\f and \w scans'
_diffrn_detector_area_resol_mean     ?
_diffrn_reflns_number     13788
_diffrn_reflns_av_R_equivalents     0.0836
_diffrn_reflns_av_sigmaI/netI     0.1127
_diffrn_reflns_theta_min     1.81
_diffrn_reflns_theta_max     24.99
_diffrn_reflns_theta_full     24.99
_diffrn_measured_fraction_theta_max     0.995
_diffrn_measured_fraction_theta_full     0.995
_diffrn_reflns_limit_h_min     -26
_diffrn_reflns_limit_h_max     20
_diffrn_reflns_limit_k_min     -26
_diffrn_reflns_limit_k_max     26
_diffrn_reflns_limit_l_min     -12
_diffrn_reflns_limit_l_max     12
_diffrn_standards_number     ?
_diffrn_standards_interval_count     ?
_diffrn_standards_interval_time     ?
_diffrn_standards_decay_%     ?
_refine_special_details
;
;
_reflns_number_total     4560
_reflns_number_gt     2419
_reflns_threshold_expression     >2\s(I)
_refine_ls_structure_factor_coef     Fsqd
_refine_ls_matrix_type     full
_refine_ls_R_factor_all     0.1458
_refine_ls_R_factor_gt     0.0762
_refine_ls_wR_factor_gt     0.2012
_refine_ls_wR_factor_ref     0.2670
_refine_ls_goodness_of_fit_ref     0.898
_refine_ls_restrained_S_all     0.875
_refine_ls_number_reflns     4560
_refine_ls_number_parameters     307
_refine_ls_number_restraints     511
_refine_ls_hydrogen_treatment     constr
_refine_ls_weighting_scheme     calc
_refine_ls_weighting_details
                 'calc w=1/[\s^2^(Fo^2^)+(0.1820P)^2^] where P=(Fo^2^+2Fc^2^)/3'
_atom_sites_solution_hydrogens     geom
_atom_sites_solution_primary     direct
_atom_sites_solution_secondary     difmap
_refine_ls_shift/su_max     0.000
_refine_ls_shift/su_mean     0.000
_refine_diff_density_max     0.833
_refine_diff_density_min     -0.399
_refine_ls_extinction_method     none
_refine_ls_extinction_coef     ?
_refine_ls_abs_structure_details     'Flack (1983), 2126 Friedel pairs'
_refine_ls_abs_structure_Flack     -0.13(5)
loop_
    _atom_type_symbol
    _atom_type_description
    _atom_type_scat_dispersion_real
    _atom_type_scat_dispersion_imag
    _atom_type_scat_source
    'C' 'C' 0.0033 0.0016
                         'International Tables Vol C Tables 4.2.6.8 and 6.1.1.4'
    'H' 'H' 0.0000 0.0000
                         'International Tables Vol C Tables 4.2.6.8 and 6.1.1.4'
    'N' 'N' 0.0061 0.0033
                         'International Tables Vol C Tables 4.2.6.8 and 6.1.1.4'
    'Cu' 'Cu' 0.3201 1.2651
                         'International Tables Vol C Tables 4.2.6.8 and 6.1.1.4'
    'O' 'O' 0.0106 0.0060
                         'International Tables Vol C Tables 4.2.6.8 and 6.1.1.4'
_computing_data_collection     'SMART (Bruker, 2007)'
_computing_cell_refinement     'SAINT (Bruker, 2007)'
_computing_data_reduction     'SAINT (Bruker, 2007)'
_computing_structure_solution     'SHELXS97 (Sheldrick, 2008)'
_computing_structure_refinement     'SHELXL97 (Sheldrick, 2008)'
_computing_molecular_graphics     'SHELXTL (Sheldrick, 2008)'
_computing_publication_material     'SHELXTL (Sheldrick, 2008)'
loop_
    _atom_site_type_symbol
    _atom_site_label
    _atom_site_fract_x
    _atom_site_fract_y
    _atom_site_fract_z
    _atom_site_U_iso_or_equiv
    _atom_site_adp_type
    _atom_site_calc_flag
    _atom_site_refinement_flags
    _atom_site_occupancy
    _atom_site_symmetry_multiplicity
    _atom_site_disorder_assembly
    _atom_site_disorder_group
    Cu Cu1 0.87663(4) 0.35499(4) 0.6986(2) 0.0480(4) Uani d U 1 1 . .
    N N1 0.9319(3) 0.3654(4) 0.5559(8) 0.0497(19) Uani d . 1 1 . .
    N N2 0.7903(4) 0.3312(4) 0.5991(9) 0.061(2) Uani d U 1 1 . .
    N N3 0.8201(4) 0.3524(4) 0.8489(8) 0.055(2) Uani d U 1 1 . .
    O O1 0.8764(3) 0.4423(3) 0.7022(10) 0.0605(15) Uani d . 1 1 . .
    O O2 0.9201(4) 0.5211(3) 0.6114(8) 0.082(2) Uani d U 1 1 . .
    O O3 0.8996(3) 0.3845(3) 0.3014(7) 0.0669(19) Uani d . 1 1 . .
    H H3 0.9057 0.3985 0.2291 0.100 Uiso calc R 1 1 . .
    O O4 0.8993(3) 0.2736(3) 0.7261(7) 0.061(2) Uani d . 1 1 . .
    O O5 0.9025(4) 0.1616(3) 0.7772(10) 0.089(3) Uani d U 1 1 . .
    O O6 0.0168(13) 0.2227(13) 0.067(3) 0.177(12) Uani d PU 0.50 1 . .
    H H25 0.0133 0.2266 -0.0149 0.265 Uiso d PR 0.50 1 . .
    H H26 0.0155 0.1854 0.0797 0.265 Uiso d PR 0.50 1 . .
    C C1 0.9087(5) 0.4666(5) 0.6146(11) 0.063(2) Uani d U 1 1 . .
    C C2 0.9336(5) 0.4259(5) 0.5068(10) 0.063(2) Uani d U 1 1 . .
    H H2 0.9739 0.4376 0.4815 0.075 Uiso calc R 1 1 . .
    C C3 0.8892(5) 0.4301(5) 0.3891(10) 0.065(2) Uani d U 1 1 . .
    H H3A 0.8493 0.4239 0.4244 0.077 Uiso calc R 1 1 . .
    C C4 0.8898(6) 0.4907(5) 0.3298(12) 0.079(3) Uani d U 1 1 . .
    H H4A 0.8622 0.4920 0.2588 0.118 Uiso calc R 1 1 . .
    H H4B 0.9290 0.4995 0.2984 0.118 Uiso calc R 1 1 . .
    H H4C 0.8786 0.5195 0.3940 0.118 Uiso calc R 1 1 . .
    C C5 0.9646(5) 0.3267(5) 0.5069(11) 0.058(2) Uani d U 1 1 . .
    H H5 0.9904 0.3385 0.4414 0.069 Uiso calc R 1 1 . .
    C C6 0.9653(4) 0.2659(5) 0.5439(9) 0.059(2) Uani d DU 1 1 . .
    C C7 0.9331(5) 0.2421(4) 0.6499(10) 0.063(2) Uani d DU 1 1 . .
    C C8 0.9367(5) 0.1805(4) 0.6756(13) 0.070(2) Uani d DU 1 1 . .
    C C9 0.9703(5) 0.1430(5) 0.5961(12) 0.076(3) Uani d DU 1 1 . .
    H H9 0.9695 0.1022 0.6104 0.091 Uiso calc R 1 1 . .
    C C10 1.0053(5) 0.1662(4) 0.4943(11) 0.081(3) Uani d DU 1 1 . .
    H H10 1.0306 0.1420 0.4465 0.097 Uiso calc R 1 1 . .
    C C11 1.0007(4) 0.2271(4) 0.4679(12) 0.070(3) Uani d DU 1 1 . .
    H H11 1.0216 0.2427 0.3979 0.084 Uiso calc R 1 1 . .
    C C12 0.9017(6) 0.1000(5) 0.8092(16) 0.091(3) Uani d U 1 1 . .
    H H12A 0.8767 0.0938 0.8835 0.137 Uiso calc R 1 1 . .
    H H12B 0.9413 0.0870 0.8288 0.137 Uiso calc R 1 1 . .
    H H12C 0.8866 0.0778 0.7368 0.137 Uiso calc R 1 1 . .
    C C13 0.7756(5) 0.3181(5) 0.4748(11) 0.067(3) Uani d DU 1 1 . .
    H H13 0.8050 0.3210 0.4116 0.081 Uiso calc R 1 1 . .
    C C14 0.7194(4) 0.3008(5) 0.4365(13) 0.078(3) Uani d DU 1 1 . .
    H H14 0.7113 0.2919 0.3500 0.093 Uiso calc R 1 1 . .
    C C15 0.6757(5) 0.2969(6) 0.5295(13) 0.075(3) Uani d DU 1 1 . .
    H H15 0.6369 0.2877 0.5055 0.091 Uiso calc R 1 1 . .
    C C16 0.6892(4) 0.3066(5) 0.6563(11) 0.067(2) Uani d DU 1 1 . .
    C C17 0.7462(4) 0.3256(4) 0.6924(11) 0.0588(18) Uani d DU 1 1 . .
    C C18 0.7628(5) 0.3374(5) 0.8214(8) 0.061(2) Uani d DU 1 1 . .
    C C19 0.7194(5) 0.3332(5) 0.9200(8) 0.070(2) Uani d DU 1 1 . .
    C C20 0.7350(5) 0.3438(5) 1.0495(10) 0.074(3) Uani d DU 1 1 . .
    H H20 0.7076 0.3398 1.1166 0.089 Uiso calc R 1 1 . .
    C C21 0.7923(5) 0.3605(6) 1.0725(11) 0.079(3) Uani d DU 1 1 . .
    H H21 0.8035 0.3704 1.1567 0.095 Uiso calc R 1 1 . .
    C C22 0.8342(5) 0.3630(5) 0.9741(10) 0.068(3) Uani d DU 1 1 . .
    H H22 0.8733 0.3722 0.9951 0.082 Uiso calc R 1 1 . .
    C C23 0.6463(6) 0.3046(6) 0.7582(11) 0.081(3) Uani d DU 1 1 . .
    H H23 0.6072 0.2952 0.7375 0.097 Uiso calc R 1 1 . .
    C C24 0.6605(5) 0.3161(6) 0.8868(11) 0.081(3) Uani d DU 1 1 . .
    H H24 0.6317 0.3127 0.9512 0.098 Uiso calc R 1 1 . .
loop_
    _atom_site_aniso_label
    _atom_site_aniso_U_11
    _atom_site_aniso_U_22
    _atom_site_aniso_U_33
    _atom_site_aniso_U_12
    _atom_site_aniso_U_13
    _atom_site_aniso_U_23
    Cu1 0.0526(6) 0.0562(7) 0.0354(5) -0.0025(5) 0.0009(7) 0.0008(7)
    N1 0.052(5) 0.059(5) 0.038(4) 0.007(4) -0.007(4) 0.001(4)
    N2 0.069(5) 0.069(6) 0.046(5) 0.002(4) 0.000(4) 0.009(4)
    N3 0.060(5) 0.063(5) 0.041(5) -0.003(4) 0.002(3) 0.006(4)
    O1 0.071(4) 0.067(4) 0.044(3) -0.002(3) 0.004(5) 0.002(5)
    O2 0.123(7) 0.055(4) 0.068(5) -0.028(4) 0.019(5) -0.005(4)
    O3 0.093(5) 0.071(5) 0.036(4) -0.008(4) -0.004(4) 0.000(3)
    O4 0.071(4) 0.056(4) 0.055(6) -0.002(3) 0.007(4) -0.001(3)
    O5 0.107(7) 0.051(4) 0.109(7) -0.011(4) 0.007(5) -0.002(4)
    O6 0.155(13) 0.187(14) 0.188(15) -0.014(9) 0.013(9) -0.002(9)
    C1 0.073(5) 0.067(5) 0.050(5) -0.002(5) -0.005(5) 0.009(5)
    C2 0.075(5) 0.069(5) 0.044(5) -0.006(5) -0.001(4) 0.004(4)
    C3 0.075(5) 0.077(5) 0.042(5) -0.004(5) -0.001(4) 0.010(5)
    C4 0.100(5) 0.083(5) 0.054(5) -0.001(5) 0.003(5) 0.010(4)
    C5 0.053(5) 0.074(5) 0.046(5) -0.005(4) -0.004(4) -0.007(4)
    C6 0.053(5) 0.066(5) 0.059(5) 0.004(4) -0.010(4) -0.006(4)
    C7 0.061(5) 0.060(5) 0.068(5) 0.004(4) -0.009(4) -0.003(4)
    C8 0.066(5) 0.065(5) 0.077(6) -0.001(4) -0.008(4) -0.007(5)
    C9 0.079(5) 0.062(5) 0.086(6) 0.012(4) -0.002(5) -0.011(5)
    C10 0.080(6) 0.075(5) 0.086(7) 0.007(5) -0.006(5) -0.014(5)
    C11 0.056(5) 0.081(5) 0.073(6) 0.008(5) 0.003(5) -0.011(5)
    C12 0.099(5) 0.072(5) 0.102(6) 0.001(5) -0.002(5) 0.003(5)
    C13 0.072(6) 0.076(6) 0.053(6) -0.001(5) -0.006(5) 0.000(5)
    C14 0.085(6) 0.082(6) 0.065(6) 0.000(5) -0.026(5) 0.011(5)
    C15 0.072(6) 0.081(6) 0.073(6) -0.017(5) -0.021(5) 0.005(5)
    C16 0.058(4) 0.076(5) 0.066(5) -0.009(4) -0.005(4) 0.001(4)
    C17 0.058(4) 0.066(4) 0.052(4) -0.008(3) -0.002(4) 0.005(5)
    C18 0.066(4) 0.070(5) 0.048(4) -0.007(4) 0.004(4) 0.010(4)
    C19 0.070(5) 0.088(5) 0.052(5) -0.001(5) 0.013(5) 0.005(5)
    C20 0.080(6) 0.086(6) 0.055(5) -0.004(5) 0.016(5) 0.007(5)
    C21 0.092(6) 0.096(6) 0.049(6) 0.003(6) 0.002(5) 0.004(5)
    C22 0.077(6) 0.071(6) 0.056(6) -0.004(5) -0.004(5) 0.007(5)
    C23 0.067(5) 0.095(6) 0.081(6) -0.009(5) -0.005(4) 0.010(5)
    C24 0.073(5) 0.098(6) 0.073(6) -0.006(5) 0.019(5) 0.012(5)
_geom_special_details
;
;
loop_
    _geom_bond_atom_site_label_1
    _geom_bond_atom_site_label_2
    _geom_bond_site_symmetry_2
    _geom_bond_distance
    _geom_bond_publ_flag
    Cu1 N1 . 1.940(8) y
    Cu1 N2 . 2.263(9) y
    Cu1 N3 . 2.004(8) y
    Cu1 O1 . 1.966(6) y
    Cu1 O4 . 1.924(7) y
    N1 C5 . 1.246(13) ?
    N1 C2 . 1.456(12) ?
    N2 C17 . 1.387(13) ?
    N2 C13 . 1.354(14) ?
    N3 C22 . 1.348(13) ?
    N3 C18 . 1.364(13) ?
    O1 C1 . 1.282(13) ?
    O2 C1 . 1.255(12) ?
    O3 C3 . 1.388(13) ?
    O3 H3 . 0.8200 ?
    O4 C7 . 1.302(12) ?
    O5 C8 . 1.367(15) ?
    O5 C12 . 1.426(13) ?
    O6 H25 . 0.8500 ?
    O6 H26 . 0.8501 ?
    C1 C2 . 1.544(15) ?
    C2 C3 . 1.573(14) ?
    C2 H2 . 0.9800 ?
    C3 C4 . 1.494(15) ?
    C3 H3A . 0.9800 ?
    C4 H4A . 0.9600 ?
    C4 H4B . 0.9600 ?
    C4 H4C . 0.9600 ?
    C5 C6 . 1.422(15) ?
    C5 H5 . 0.9300 ?
    C6 C7 . 1.414(8) ?
    C6 C11 . 1.417(8) ?
    C7 C8 . 1.417(8) ?
    C8 C9 . 1.397(16) ?
    C9 C10 . 1.413(9) ?
    C9 H9 . 0.9300 ?
    C10 C11 . 1.403(8) ?
    C10 H10 . 0.9300 ?
    C11 H11 . 0.9300 ?
    C12 H12A . 0.9600 ?
    C12 H12B . 0.9600 ?
    C12 H12C . 0.9600 ?
    C13 C14 . 1.383(10) ?
    C13 H13 . 0.9300 ?
    C14 C15 . 1.376(11) ?
    C14 H14 . 0.9300 ?
    C15 C16 . 1.358(17) ?
    C15 H15 . 0.9300 ?
    C16 C17 . 1.403(8) ?
    C16 C23 . 1.427(16) ?
    C17 C18 . 1.404(8) ?
    C18 C19 . 1.412(8) ?
    C19 C20 . 1.398(8) ?
    C19 C24 . 1.424(15) ?
    C20 C21 . 1.365(15) ?
    C20 H20 . 0.9300 ?
    C21 C22 . 1.386(10) ?
    C21 H21 . 0.9300 ?
    C22 H22 . 0.9300 ?
    C23 C24 . 1.386(9) ?
    C23 H23 . 0.9300 ?
    C24 H24 . 0.9300 ?
loop_
    _geom_angle_atom_site_label_1
    _geom_angle_atom_site_label_2
    _geom_angle_atom_site_label_3
    _geom_angle_site_symmetry_1
    _geom_angle_site_symmetry_3
    _geom_angle
    _geom_angle_publ_flag
    N1 Cu1 O4 . . 93.2(3) ?
    N1 Cu1 O1 . . 84.0(3) ?
    O4 Cu1 O1 . . 161.9(3) ?
    N1 Cu1 N3 . . 174.7(3) ?
    O4 Cu1 N3 . . 91.6(3) ?
    O1 Cu1 N3 . . 90.8(3) ?
    N1 Cu1 N2 . . 103.8(3) ?
    O4 Cu1 N2 . . 94.0(3) ?
    O1 Cu1 N2 . . 104.1(3) ?
    N3 Cu1 N2 . . 78.2(4) ?
    C5 N1 C2 . . 119.9(9) ?
    C5 N1 Cu1 . . 126.9(8) ?
    C2 N1 Cu1 . . 113.1(6) ?
    C17 N2 C13 . . 117.4(9) ?
    C17 N2 Cu1 . . 108.9(6) ?
    C13 N2 Cu1 . . 133.5(7) ?
    C22 N3 C18 . . 117.7(9) ?
    C22 N3 Cu1 . . 125.6(7) ?
    C18 N3 Cu1 . . 116.6(6) ?
    C1 O1 Cu1 . . 114.4(7) ?
    C3 O3 H3 . . 109.5 ?
    C7 O4 Cu1 . . 125.9(6) ?
    C8 O5 C12 . . 119.1(10) ?
    H25 O6 H26 . . 104.6 ?
    O1 C1 O2 . . 123.5(11) ?
    O1 C1 C2 . . 117.2(9) ?
    O2 C1 C2 . . 119.2(10) ?
    N1 C2 C1 . . 107.3(8) ?
    N1 C2 C3 . . 107.9(8) ?
    C1 C2 C3 . . 106.7(9) ?
    N1 C2 H2 . . 111.6 ?
    C1 C2 H2 . . 111.6 ?
    C3 C2 H2 . . 111.6 ?
    O3 C3 C4 . . 114.2(9) ?
    O3 C3 C2 . . 110.4(9) ?
    C4 C3 C2 . . 111.3(9) ?
    O3 C3 H3A . . 106.8 ?
    C4 C3 H3A . . 106.8 ?
    C2 C3 H3A . . 106.8 ?
    C3 C4 H4A . . 109.5 ?
    C3 C4 H4B . . 109.5 ?
    H4A C4 H4B . . 109.5 ?
    C3 C4 H4C . . 109.5 ?
    H4A C4 H4C . . 109.5 ?
    H4B C4 H4C . . 109.5 ?
    N1 C5 C6 . . 124.9(10) ?
    N1 C5 H5 . . 117.6 ?
    C6 C5 H5 . . 117.6 ?
    C7 C6 C11 . . 118.8(9) ?
    C7 C6 C5 . . 124.4(8) ?
    C11 C6 C5 . . 116.9(9) ?
    O4 C7 C6 . . 123.9(8) ?
    O4 C7 C8 . . 117.1(9) ?
    C6 C7 C8 . . 119.0(10) ?
    C9 C8 O5 . . 124.4(9) ?
    C9 C8 C7 . . 121.0(11) ?
    O5 C8 C7 . . 114.5(10) ?
    C8 C9 C10 . . 120.8(11) ?
    C8 C9 H9 . . 119.6 ?
    C10 C9 H9 . . 119.6 ?
    C11 C10 C9 . . 117.7(11) ?
    C11 C10 H10 . . 121.2 ?
    C9 C10 H10 . . 121.2 ?
    C10 C11 C6 . . 122.5(10) ?
    C10 C11 H11 . . 118.8 ?
    C6 C11 H11 . . 118.8 ?
    O5 C12 H12A . . 109.5 ?
    O5 C12 H12B . . 109.5 ?
    H12A C12 H12B . . 109.5 ?
    O5 C12 H12C . . 109.5 ?
    H12A C12 H12C . . 109.5 ?
    H12B C12 H12C . . 109.5 ?
    N2 C13 C14 . . 123.6(11) ?
    N2 C13 H13 . . 118.2 ?
    C14 C13 H13 . . 118.2 ?
    C15 C14 C13 . . 118.4(12) ?
    C15 C14 H14 . . 120.8 ?
    C13 C14 H14 . . 120.8 ?
    C14 C15 C16 . . 119.8(11) ?
    C14 C15 H15 . . 120.1 ?
    C16 C15 H15 . . 120.1 ?
    C15 C16 C17 . . 120.6(11) ?
    C15 C16 C23 . . 123.3(9) ?
    C17 C16 C23 . . 115.8(10) ?
    N2 C17 C16 . . 119.9(10) ?
    N2 C17 C18 . . 116.5(7) ?
    C16 C17 C18 . . 123.5(10) ?
    N3 C18 C17 . . 119.7(7) ?
    N3 C18 C19 . . 121.4(9) ?
    C17 C18 C19 . . 118.9(10) ?
    C20 C19 C24 . . 120.6(9) ?
    C20 C19 C18 . . 120.0(10) ?
    C24 C19 C18 . . 119.4(10) ?
    C19 C20 C21 . . 116.7(11) ?
    C19 C20 H20 . . 121.6 ?
    C21 C20 H20 . . 121.6 ?
    C22 C21 C20 . . 121.9(11) ?
    C22 C21 H21 . . 119.1 ?
    C20 C21 H21 . . 119.1 ?
    N3 C22 C21 . . 122.0(11) ?
    N3 C22 H22 . . 119.0 ?
    C21 C22 H22 . . 119.0 ?
    C24 C23 C16 . . 122.6(11) ?
    C24 C23 H23 . . 118.7 ?
    C16 C23 H23 . . 118.7 ?
    C23 C24 C19 . . 119.7(11) ?
    C23 C24 H24 . . 120.1 ?
    C19 C24 H24 . . 120.1 ?
loop_
    _geom_hbond_atom_site_label_D
    _geom_hbond_atom_site_label_H
    _geom_hbond_atom_site_label_A
    _geom_hbond_site_symmetry_A
    _geom_hbond_distance_DH
    _geom_hbond_distance_HA
    _geom_hbond_distance_DA
    _geom_hbond_angle_DHA
    O3 H3 O2 6_644 0.82 2.10 2.767(11) 138
