# Supplementary material for: [N-(3-Meth­oxy-2-oxidobenzyl­idene-κO 2)threoninato-κ2 O 1,N](1,10-phenanthroline-κ2 N,N′)copper(II) hemihydrate
Source: Acta Crystallogr Sect E Struct Rep Online. 2011 Apr 7;67(Pt 5):m536. doi: 10.1107/S1600536811012049 (PMC3089306; doi:10.1107/S1600536811012049)
Supplement: Supplementary file 2 [file e-67-0m536-Isup2.hkl]

# 
# h,k,l, Fc-squared, Fo-squared, sigma(Fo-squared) and status flag 
# 
data_I
_shelx_title ' 060506e                in  I4' 
_shelx_refln_list_code          4 
_shelx_F_calc_maximum      437.59 
_exptl_crystal_F_000      2080.00 
_reflns_d_resolution_high  0.8412 
 
loop_ 
 _symmetry_equiv_pos_as_xyz 
 'x, y, z' 
 '-y, x, z' 
 '-x, -y, z' 
 'y, -x, z' 
 'x+1/2, y+1/2, z+1/2' 
 '-y+1/2, x+1/2, z+1/2' 
 '-x+1/2, -y+1/2, z+1/2' 
 'y+1/2, -x+1/2, z+1/2' 
 
_cell_length_a    22.5270 
_cell_length_b    22.5270 
_cell_length_c    10.2900 
_cell_angle_alpha  90.000 
_cell_angle_beta   90.000 
_cell_angle_gamma  90.000 
 
_shelx_F_squared_multiplier     1.000 
 
loop_ 
 _refln_index_h 
 _refln_index_k 
 _refln_index_l 
 _refln_F_squared_calc 
 _refln_F_squared_meas 
 _refln_F_squared_sigma 
 _refln_observed_status 
   0   0 -12     1260.21     1699.19    479.88 o 
   1   1 -12      404.85      234.39    211.49 o 
   0   2 -12        9.64     -303.75    216.03 o 
   2   2 -12       42.14     -274.98    183.32 o 
  -1   3 -12      538.09      743.18    299.64 o 
   1   3 -12      164.21     -107.97    211.52 o 
   3   3 -12      398.68      501.35    256.13 o 
  -2   4 -12       26.58      -70.79    238.20 o 
   0   4 -12     1152.95     1779.40    431.88 o 
   2   4 -12       82.29      -20.27    245.48 o 
  -1   5 -12      104.28     -146.71    443.45 o 
   1   5 -12      261.97      -19.84    491.58 o 
   0   1 -11        3.48     -270.18    197.46 o 
  -1   2 -11     1470.39     2447.15    321.23 o 
   1   2 -11      913.32      869.39    239.69 o 
  -2   3 -11      682.76     1165.85    250.83 o 
   0   3 -11       26.74     -123.61    160.89 o 
   2   3 -11      604.91      633.46    217.13 o 
  -3   4 -11       82.77      144.25    281.30 o 
  -1   4 -11       65.99       17.48    179.57 o 
   1   4 -11      208.12      283.07    200.85 o 
   3   4 -11      166.12     -218.50    166.44 o 
  -4   5 -11       22.86     -203.53    198.51 o 
  -2   5 -11      938.97     1116.90    507.42 o 
   0   5 -11      486.94      505.79    426.71 o 
   2   5 -11     1812.74     2352.20    276.24 o 
   4   5 -11      106.60      -51.15    242.54 o 
  -5   6 -11      414.81      555.76    241.39 o 
  -3   6 -11      220.89      175.90    409.69 o 
  -1   6 -11       39.40     -166.74    243.89 o 
   1   6 -11     1817.75     2428.84    413.48 o 
   3   6 -11       96.86      146.96    316.88 o 
   5   6 -11     1177.66     1855.52    343.27 o 
  -6   7 -11       61.93       60.97    214.89 o 
  -4   7 -11       17.87     -171.63    266.10 o 
  -2   7 -11        9.17       53.91    270.95 o 
   0   7 -11       14.93      -64.34    251.62 o 
   2   7 -11       47.14      273.39    310.28 o 
   4   7 -11      371.14      403.53    369.89 o 
   6   7 -11      220.53      181.67    299.08 o 
  -7   8 -11      771.16     1072.15    294.48 o 
  -5   8 -11      301.35      510.19    329.53 o 
  -3   8 -11      529.52      472.21    278.51 o 
  -1   8 -11       37.18       94.98    287.58 o 
   1   8 -11      832.80      762.28    334.95 o 
   3   8 -11       14.96     -129.03    277.47 o 
   5   8 -11       91.32      -73.13    250.55 o 
   7   8 -11       52.66     -204.40    355.55 o 
  -6   9 -11     1363.60     2192.70    700.45 o 
  -4   9 -11       61.00     -182.73    405.50 o 
  -2   9 -11     1088.84      943.83    336.33 o 
   0   9 -11      608.61      628.30    341.04 o 
   2   9 -11     1070.70      871.12    581.54 o 
   4   9 -11     1100.32     1294.89    315.70 o 
   6   9 -11      326.47      655.04    383.11 o 
  -5  10 -11      292.52      211.26    334.62 o 
  -3  10 -11      288.74      133.99    272.99 o 
  -1  10 -11       87.57      483.50    417.06 o 
   1  10 -11     1096.05     1577.64    756.06 o 
   3  10 -11       22.06     -566.25    425.62 o 
   5  10 -11     1289.40     1633.59    352.78 o 
  -4  11 -11       30.92      237.08    415.78 o 
  -2  11 -11        8.36     -268.06    285.99 o 
   0  11 -11        4.30       28.82    305.73 o 
   2  11 -11        7.01      198.51    332.88 o 
   4  11 -11      120.17      208.72    257.61 o 
   1   1 -10     1934.31     2593.23    387.09 o 
   0   2 -10      232.88      312.25    166.17 o 
   2   2 -10      152.84      157.56    291.14 o 
  -1   3 -10     1098.08      985.12    297.76 o 
   1   3 -10      959.95     1049.93    267.54 o 
   3   3 -10     1950.41     2494.15    281.41 o 
  -2   4 -10      389.42      268.85    241.86 o 
   0   4 -10     4696.06     5305.27    578.69 o 
   2   4 -10       34.46      -48.01    141.03 o 
   4   4 -10     2570.37     3345.51    487.58 o 
  -3   5 -10       99.47      -83.38    210.52 o 
  -1   5 -10      801.88      969.53    176.83 o 
   1   5 -10      547.37      353.01    172.83 o 
   3   5 -10      711.89      866.91    220.34 o 
   5   5 -10      683.64      436.45    208.08 o 
  -4   6 -10       84.31      -63.09    188.28 o 
  -2   6 -10      430.83      379.42    267.69 o 
   0   6 -10      252.66      213.49    239.54 o 
   2   6 -10      517.07      521.08    184.51 o 
   4   6 -10       12.16       57.06    173.09 o 
   6   6 -10        5.68      -25.42    184.06 o 
  -5   7 -10     1032.18     1046.41    302.95 o 
  -3   7 -10      178.79      -35.60    231.98 o 
  -1   7 -10     1921.46     2013.91    376.78 o 
   1   7 -10      216.22      228.47    239.00 o 
   3   7 -10     1507.89     1789.91    299.57 o 
   5   7 -10      176.80      213.57    183.32 o 
   7   7 -10      800.11      602.52    215.96 o 
  -6   8 -10       13.10      150.50    248.85 o 
  -4   8 -10     1479.25     1621.92    337.82 o 
  -2   8 -10      172.76      -47.67    230.51 o 
   0   8 -10     1238.11     1448.05    355.25 o 
   2   8 -10     1348.59     1922.53    310.15 o 
   4   8 -10     1562.15     1324.78    289.21 o 
   6   8 -10     1474.61     1472.89    316.09 o 
   8   8 -10      528.91      615.16    238.49 o 
  -7   9 -10       22.86      -90.12    199.24 o 
  -5   9 -10        5.41      -11.55    280.96 o 
  -3   9 -10      149.31      378.37    262.96 o 
  -1   9 -10       18.56      -32.85    237.01 o 
   1   9 -10      242.51      111.42    204.86 o 
   3   9 -10      450.44      308.96    218.06 o 
   5   9 -10       48.28     -111.14    279.40 o 
   7   9 -10     1311.32     1672.56    325.25 o 
   9   9 -10      429.67      289.81    307.86 o 
  -8  10 -10     1732.90     2772.64    415.79 o 
  -6  10 -10        0.50     -179.10    257.16 o 
  -4  10 -10      717.93     1239.52    348.14 o 
  -2  10 -10      816.36      813.63    581.30 o 
   0  10 -10      206.11      405.62    296.64 o 
   2  10 -10      972.63     1236.95    291.93 o 
   4  10 -10       60.71     -227.85    205.73 o 
   6  10 -10       60.71      -99.34    215.88 o 
   8  10 -10       96.32      -27.47    238.14 o 
  10  10 -10       76.50     -119.44    275.10 o 
  -9  11 -10      915.29     1454.70    364.65 o 
  -7  11 -10      434.64     -112.93    286.24 o 
  -5  11 -10     1787.36     2277.52    383.44 o 
  -3  11 -10       99.24     -296.03    234.48 o 
  -1  11 -10     2392.30     3342.21    779.73 o 
   1  11 -10      209.06      383.56    228.15 o 
   3  11 -10     2719.10     3900.78    424.60 o 
   5  11 -10      158.08        2.12    241.89 o 
   7  11 -10     1236.90     1593.10    429.76 o 
   9  11 -10      366.08      322.36    312.51 o 
  -8  12 -10       69.18       98.93    230.81 o 
  -6  12 -10      265.22      428.71    383.95 o 
  -4  12 -10      541.32      454.98    337.74 o 
  -2  12 -10      358.50      543.33    272.55 o 
   0  12 -10      355.50      372.28    308.66 o 
   2  12 -10      604.62      611.05    241.55 o 
   4  12 -10      908.82     1315.15    305.17 o 
   6  12 -10     1508.43     2017.35    367.38 o 
   8  12 -10      200.93      287.16    276.58 o 
  -7  13 -10      102.50     -124.96    289.16 o 
  -5  13 -10       16.70     -103.29    246.64 o 
  -3  13 -10       32.54     -163.81    272.93 o 
  -1  13 -10        8.98     -351.11    234.08 o 
   1  13 -10       69.78       80.33    224.78 o 
   3  13 -10      365.27      193.66    243.46 o 
   5  13 -10       77.76      -97.83    236.76 o 
   7  13 -10      397.81      498.21    294.97 o 
  -6  14 -10       24.48     -486.29    525.75 o 
  -4  14 -10      278.11      274.05    277.14 o 
  -2  14 -10      421.89      597.40    332.36 o 
   0  14 -10       76.57      -92.83    238.33 o 
   2  14 -10       66.69       87.28    231.48 o 
   4  14 -10       64.48      -93.90    224.45 o 
   6  14 -10       52.83       56.25    249.03 o 
  -3  15 -10        7.36     -120.55    255.62 o 
  -1  15 -10      560.65      310.48    393.83 o 
   1  15 -10       86.43      -61.66    242.16 o 
   3  15 -10      806.45     1076.87    428.47 o 
  -1   2  -9     3653.29     4309.85    418.60 o 
   1   2  -9     2807.12     2578.10    408.44 o 
  -2   3  -9      605.13      339.62    206.34 o 
   0   3  -9       95.32       91.39    107.48 o 
   2   3  -9      309.96      290.86    156.73 o 
  -3   4  -9      271.12      214.65    175.97 o 
  -1   4  -9      582.15      752.95    230.50 o 
   1   4  -9      594.63      590.46    140.96 o 
   3   4  -9      324.83      415.32    164.94 o 
  -4   5  -9     1420.66     1443.05    300.82 o 
  -2   5  -9     2634.80     2912.63    353.31 o 
   0   5  -9      439.13      364.83    128.90 o 
   2   5  -9     1102.35     1420.34    170.92 o 
   4   5  -9       70.89     -158.44    117.58 o 
  -5   6  -9     1766.96     1271.10    225.33 o 
  -3   6  -9     3289.37     4026.74    440.86 o 
  -1   6  -9      278.31      149.80    124.22 o 
   1   6  -9     4156.48     5706.18    293.70 o 
   3   6  -9      321.04      290.14    160.57 o 
   5   6  -9     2898.26     3706.46    343.70 o 
  -6   7  -9       84.85     -246.32    205.57 o 
  -4   7  -9      399.65      304.23    326.70 o 
  -2   7  -9      526.06      576.05    259.75 o 
   0   7  -9       15.47      -17.83    184.60 o 
   2   7  -9      653.23      549.23    168.61 o 
   4   7  -9     1226.79     1393.35    226.21 o 
   6   7  -9      452.00      488.37    186.88 o 
  -7   8  -9     1984.85     2930.36    484.24 o 
  -5   8  -9      265.71       30.72    206.50 o 
  -3   8  -9     2664.47     2971.27    407.21 o 
  -1   8  -9       48.30     -118.21    163.37 o 
   1   8  -9     3054.12     3385.74    357.88 o 
   3   8  -9      808.57      636.18    207.49 o 
   5   8  -9       82.59      -17.85    152.83 o 
   7   8  -9      136.83        4.57    170.29 o 
  -8   9  -9       92.33     -124.44    161.52 o 
  -6   9  -9     1910.60     3053.08    329.78 o 
  -4   9  -9      728.29      851.03    282.53 o 
  -2   9  -9     2929.47     3226.92    430.22 o 
   0   9  -9     4266.23     4968.87    415.74 o 
   2   9  -9      704.63      546.73    217.71 o 
   4   9  -9      500.57      199.38    213.18 o 
   6   9  -9     1671.67     1928.33    249.69 o 
   8   9  -9     1758.81     2412.62    288.14 o 
  -9  10  -9      151.15      134.48    193.73 o 
  -7  10  -9      254.16      275.10    241.59 o 
  -5  10  -9      279.57      374.13    491.44 o 
  -3  10  -9     1273.22     1494.01    312.30 o 
  -1  10  -9       21.08     -134.28    162.84 o 
   1  10  -9      896.51      744.10    238.15 o 
   3  10  -9      387.67      406.65    216.54 o 
   5  10  -9     3723.60     4679.54    444.70 o 
   7  10  -9      650.19      530.53    255.39 o 
   9  10  -9     1749.22     2536.65    299.20 o 
 -10  11  -9      805.97      856.15    240.48 o 
  -8  11  -9      139.30      183.91    206.41 o 
  -6  11  -9      607.70      657.65    247.76 o 
  -4  11  -9       14.65      -65.00    218.56 o 
  -2  11  -9      111.77     -248.98    165.99 o 
   0  11  -9      204.57       29.96    190.30 o 
   2  11  -9      246.44      373.85    213.55 o 
   4  11  -9      715.03      294.21    222.65 o 
   6  11  -9        9.45     -109.81    211.41 o 
   8  11  -9     1153.02     1514.54    333.79 o 
  10  11  -9       82.36       71.63    252.38 o 
 -11  12  -9     1055.99     1084.09    262.56 o 
  -9  12  -9      240.49      382.56    224.01 o 
  -7  12  -9     1456.22     2059.55    365.06 o 
  -5  12  -9      246.63      220.55    232.91 o 
  -3  12  -9     2242.40     3226.29    427.71 o 
  -1  12  -9       24.88      -75.90    186.40 o 
   1  12  -9     1248.84     1342.71    285.29 o 
   3  12  -9       28.31      -91.51    198.07 o 
   5  12  -9      563.58      554.71    253.57 o 
   7  12  -9       52.11        1.68    209.98 o 
   9  12  -9      406.83      276.63    265.17 o 
  11  12  -9       79.84     -303.11    239.43 o 
 -12  13  -9       44.69     -314.35    261.76 o 
 -10  13  -9     1299.79     1677.82    299.44 o 
  -8  13  -9      149.08      140.92    237.94 o 
  -6  13  -9      849.76     1438.58    288.42 o 
  -4  13  -9     1324.58     1092.05    300.43 o 
  -2  13  -9     1670.61     1858.41    293.05 o 
   0  13  -9     1480.61     1549.80    322.69 o 
   2  13  -9     1205.75     1639.49    392.15 o 
   4  13  -9     1464.76     1840.00    336.03 o 
   6  13  -9      557.05      723.15    267.40 o 
   8  13  -9     1081.62     1369.01    331.74 o 
  10  13  -9      120.02      115.95    247.79 o 
  12  13  -9      384.34      238.99    301.77 o 
 -11  14  -9        3.10     -165.51    220.79 o 
  -9  14  -9       65.77     -228.98    272.25 o 
  -7  14  -9       77.16     -311.33    243.88 o 
  -5  14  -9        8.15     -298.49    211.24 o 
  -3  14  -9      691.99      781.20    306.40 o 
  -1  14  -9      174.25      126.44    218.75 o 
   1  14  -9      482.25      604.39    249.52 o 
   3  14  -9       52.30      146.97    225.56 o 
   5  14  -9     1302.04     1811.34    355.73 o 
   7  14  -9      326.03      262.37    239.70 o 
   9  14  -9      798.29      649.99    299.63 o 
  11  14  -9      365.74      251.09    276.29 o 
 -10  15  -9      430.52      461.98    253.35 o 
  -8  15  -9       32.60     -202.98    277.87 o 
  -6  15  -9      259.86      225.96    237.74 o 
  -4  15  -9       84.94      -53.80    222.01 o 
  -2  15  -9      284.35      297.39    227.12 o 
   0  15  -9      292.11      434.84    251.24 o 
   2  15  -9      200.41      -58.94    226.15 o 
   4  15  -9      129.22      -76.98    210.91 o 
   6  15  -9       27.34      -68.92    228.84 o 
   8  15  -9      221.32       41.72    265.74 o 
  10  15  -9       23.56     -251.69    257.15 o 
  -7  16  -9      875.97     1379.08    309.86 o 
  -5  16  -9        5.06      -97.44    246.16 o 
  -3  16  -9     1207.89     1604.32    318.85 o 
  -1  16  -9      451.03      431.28    237.64 o 
   1  16  -9      344.03      132.51    234.54 o 
   3  16  -9       24.11     -245.61    240.63 o 
   5  16  -9      599.90      582.44    286.33 o 
   7  16  -9       52.84       33.45    247.89 o 
  -6  17  -9      208.61      358.63    278.60 o 
  -4  17  -9      441.72      808.61    301.60 o 
  -2  17  -9       95.13      220.97    276.15 o 
   0  17  -9      504.98      571.64    257.49 o 
   2  17  -9      336.32      186.90    244.63 o 
   4  17  -9      752.90      779.61    292.41 o 
   6  17  -9       43.76      104.56    261.07 o 
  -1  18  -9       59.02     -169.69    221.07 o 
   1  18  -9      368.21      228.30    256.69 o 
   2   2  -8       90.65      -70.56    120.58 o 
  -1   3  -8     3359.09     4011.22    302.85 o 
   1   3  -8     6492.76     7099.35    533.25 o 
   3   3  -8     8717.06     8599.17    436.34 o 
  -2   4  -8      475.97      206.88    134.02 o 
   0   4  -8     7278.93     7034.40    367.96 o 
   2   4  -8      497.84      544.04    143.24 o 
   4   4  -8     5080.74     5313.63    545.55 o 
  -3   5  -8      976.20     1168.50    247.58 o 
  -1   5  -8     3956.47     4138.22    237.31 o 
   1   5  -8      204.82      120.14     98.75 o 
   3   5  -8     2605.62     2771.15    248.92 o 
   5   5  -8      219.27      425.80    153.44 o 
  -4   6  -8      845.69     1493.93    446.13 o 
  -2   6  -8      273.77      270.91    229.94 o 
   0   6  -8      802.13     1158.27    146.00 o 
   2   6  -8      231.76       86.70    133.75 o 
   4   6  -8     2907.18     4143.97    264.16 o 
   6   6  -8     1556.58     2166.70    235.43 o 
  -5   7  -8     2718.75     3690.72    398.25 o 
  -3   7  -8     1679.35     2250.61    308.32 o 
  -1   7  -8    10841.94    10945.45    331.01 o 
   1   7  -8      278.29      182.12    120.66 o 
   3   7  -8     2054.04     2151.34    226.50 o 
   5   7  -8      998.93      875.64    179.75 o 
   7   7  -8      537.74      322.66    145.32 o 
  -6   8  -8      691.69      557.68    188.32 o 
  -4   8  -8     3314.92     4928.48    463.92 o 
  -2   8  -8     2017.85     2260.01    279.66 o 
   0   8  -8     7363.17     7164.74    381.59 o 
   2   8  -8     2515.10     3759.68    367.26 o 
   4   8  -8     2879.34     3397.92    279.30 o 
   6   8  -8     4287.28     5515.42    433.87 o 
   8   8  -8      452.82      330.46    168.45 o 
  -7   9  -8      319.03      481.98    209.46 o 
  -5   9  -8      269.64      232.03    209.67 o 
  -3   9  -8      213.61      148.72    163.71 o 
  -1   9  -8     1052.52      893.50    216.26 o 
   1   9  -8      125.46      212.22    174.20 o 
   3   9  -8      958.59     1025.72    195.65 o 
   5   9  -8       54.16     -101.04    132.82 o 
   7   9  -8     1409.31     1598.77    227.57 o 
   9   9  -8      677.85      910.70    195.96 o 
  -8  10  -8     1980.32     2082.70    302.62 o 
  -6  10  -8      556.00      453.69    201.89 o 
  -4  10  -8     2160.05     2786.78    290.49 o 
  -2  10  -8      129.17      105.00    158.80 o 
   0  10  -8     1005.37     1442.44    282.31 o 
   2  10  -8      265.99      319.53    192.26 o 
   4  10  -8      423.62       96.08    181.09 o 
   6  10  -8      566.33      284.44    163.91 o 
   8  10  -8       38.98      -20.67    146.21 o 
  10  10  -8      210.77      156.44    163.06 o 
  -9  11  -8     1746.12     1953.80    268.02 o 
  -7  11  -8      326.48      209.84    178.49 o 
  -5  11  -8     3201.30     3340.88    669.31 o 
  -3  11  -8      452.14      608.66    197.83 o 
  -1  11  -8     5297.26     7397.70    488.10 o 
   1  11  -8      411.62      289.18    187.47 o 
   3  11  -8     1034.30      769.61    222.89 o 
   5  11  -8       17.44     -235.51    168.67 o 
   7  11  -8      916.57     1193.00    267.02 o 
   9  11  -8      576.94      511.09    194.92 o 
  11  11  -8     1136.86     1023.28    257.06 o 
 -10  12  -8       32.51     -249.97    166.64 o 
  -8  12  -8       60.39      -63.46    150.22 o 
  -6  12  -8      133.65      219.10    205.16 o 
  -4  12  -8      667.94      551.16    199.22 o 
  -2  12  -8     1684.08     2351.17    300.73 o 
   0  12  -8     1480.09     1556.85    266.66 o 
   2  12  -8      466.42      517.87    206.98 o 
   4  12  -8      707.54      780.44    227.43 o 
   6  12  -8     1574.34     1839.99    320.75 o 
   8  12  -8      128.82      125.71    216.27 o 
  10  12  -8     1630.85     2233.02    369.87 o 
  12  12  -8      138.67       88.52    197.25 o 
 -11  13  -8      150.64      155.00    165.60 o 
  -9  13  -8      481.32      840.12    226.64 o 
  -7  13  -8       21.74      -76.22    171.40 o 
  -5  13  -8      125.39       57.42    163.45 o 
  -3  13  -8      339.96      330.77    188.24 o 
  -1  13  -8        7.04     -211.87    170.55 o 
   1  13  -8      126.49      236.54    199.92 o 
   3  13  -8      114.42     -108.21    180.24 o 
   5  13  -8      153.39       85.00    200.64 o 
   7  13  -8      341.62      244.19    232.32 o 
   9  13  -8      297.40      -89.00    224.99 o 
  11  13  -8      440.95       85.13    257.28 o 
  13  13  -8      394.59      135.77    266.59 o 
 -12  14  -8     1582.93     2530.31    311.51 o 
 -10  14  -8      320.49      458.47    214.46 o 
  -8  14  -8     1080.87     1248.75    246.71 o 
  -6  14  -8      173.99      194.02    207.40 o 
  -4  14  -8     1011.50     1186.32    243.10 o 
  -2  14  -8      650.84      682.41    215.03 o 
   0  14  -8      549.30      629.10    231.20 o 
   2  14  -8      597.01      929.19    252.62 o 
   4  14  -8      256.39       63.71    209.70 o 
   6  14  -8      359.00      400.23    244.44 o 
   8  14  -8       17.34      -88.69    225.26 o 
  10  14  -8       81.47      -39.45    258.74 o 
  12  14  -8       19.71     -114.90    254.45 o 
  14  14  -8      138.06     -160.19    264.82 o 
 -13  15  -8      145.89      288.09    229.10 o 
 -11  15  -8      193.92       23.64    202.05 o 
  -9  15  -8      525.01      528.78    251.45 o 
  -7  15  -8      359.65      213.04    295.54 o 
  -5  15  -8     1450.73     1617.50    256.41 o 
  -3  15  -8      244.23      333.80    200.88 o 
  -1  15  -8     2573.45     3235.62    647.03 o 
   1  15  -8      154.23      112.11    209.96 o 
   3  15  -8     1901.88     2095.61    334.73 o 
   5  15  -8      354.58      270.47    229.53 o 
   7  15  -8      653.59      864.14    275.34 o 
   9  15  -8      861.69      905.57    294.64 o 
  11  15  -8      268.99      206.96    276.47 o 
  13  15  -8      184.51      170.40    278.38 o 
 -12  16  -8       16.74      -50.54    224.87 o 
 -10  16  -8       23.85      -47.98    190.50 o 
  -8  16  -8      269.17      256.85    196.84 o 
  -6  16  -8       30.21      153.31    226.07 o 
  -4  16  -8      308.90      399.21    210.95 o 
  -2  16  -8      261.66      491.94    214.81 o 
   0  16  -8      378.03      628.82    225.64 o 
   2  16  -8      500.33      457.10    239.49 o 
   4  16  -8      304.24      240.68    233.04 o 
   6  16  -8      968.28     1486.37    318.17 o 
   8  16  -8       20.81        2.85    235.51 o 
  10  16  -8      789.58     1053.52    308.46 o 
  12  16  -8       27.79     -170.30    259.07 o 
 -11  17  -8       84.04      -10.28    208.74 o 
  -9  17  -8      558.25      490.06    293.57 o 
  -7  17  -8        6.60       36.02    210.16 o 
  -5  17  -8      376.39      273.29    211.50 o 
  -3  17  -8      199.18       96.69    197.21 o 
  -1  17  -8       98.52      154.23    204.06 o 
   1  17  -8      154.01     -131.14    197.55 o 
   3  17  -8       13.67     -124.99    201.16 o 
   5  17  -8       19.46     -120.63    219.13 o 
   7  17  -8      136.42       43.99    240.12 o 
   9  17  -8       32.53       -4.94    277.20 o 
  11  17  -8      262.60      -31.07    261.38 o 
  -8  18  -8      353.36      590.56    250.46 o 
  -6  18  -8      363.82      305.85    211.51 o 
  -4  18  -8      243.10      145.22    219.33 o 
  -2  18  -8      987.12      862.41    255.49 o 
   0  18  -8        5.74     -187.94    192.27 o 
   2  18  -8      486.06      283.46    233.89 o 
   4  18  -8       12.91        5.52    220.64 o 
   6  18  -8      307.01      162.42    242.46 o 
   8  18  -8       82.67       11.51    255.45 o 
  -7  19  -8        7.44       98.23    236.45 o 
  -5  19  -8      536.65      657.37    236.16 o 
  -3  19  -8      114.08      242.63    232.19 o 
  -1  19  -8      466.61      174.21    217.87 o 
   1  19  -8      369.36       44.06    228.60 o 
   3  19  -8      472.71      535.62    258.29 o 
   5  19  -8      539.15      750.41    286.17 o 
   7  19  -8        5.12       38.30    257.43 o 
  -2  20  -8       90.25       67.74    224.80 o 
   0  20  -8        1.44      -44.92    221.85 o 
   2  20  -8      244.55     -171.85    228.38 o 
  -2   3  -7     2992.19     3893.69    252.82 o 
   0   3  -7      195.66      289.99    154.70 o 
   2   3  -7    14328.73    14799.17    476.18 o 
  -3   4  -7     1728.46     2159.20    206.95 o 
  -1   4  -7      345.14      354.86    128.95 o 
   1   4  -7     1477.51     1795.30    138.37 o 
   3   4  -7      162.85      211.14    116.63 o 
  -4   5  -7        6.79      -60.40    103.13 o 
  -2   5  -7    11975.47    10750.98    399.30 o 
   0   5  -7      422.29      433.49    105.79 o 
   2   5  -7     5948.97     5382.52    265.25 o 
   4   5  -7      782.99      890.65    150.60 o 
  -5   6  -7     1558.20     1776.53    209.35 o 
  -3   6  -7     8511.92     8732.81    379.88 o 
  -1   6  -7     4589.99     5038.05    201.00 o 
   1   6  -7     5077.22     4718.91    245.02 o 
   3   6  -7      471.86      742.95    126.39 o 
   5   6  -7     4965.71     5656.18    281.48 o 
  -6   7  -7      462.20      369.50    137.94 o 
  -4   7  -7      470.20      651.30    159.47 o 
  -2   7  -7     1579.95     2346.49    171.91 o 
   0   7  -7       31.79      -87.90     86.36 o 
   2   7  -7     1664.95     2290.30    183.42 o 
   4   7  -7     1417.58     1664.24    166.73 o 
   6   7  -7      339.64      204.23    112.99 o 
  -7   8  -7     1425.74     1708.58    295.82 o 
  -5   8  -7     1336.42     1338.12    188.75 o 
  -3   8  -7     2932.87     3229.14    343.58 o 
  -1   8  -7      134.46      151.30     96.53 o 
   1   8  -7     3601.41     4021.74    284.42 o 
   3   8  -7       17.10     -103.54    105.45 o 
   5   8  -7      550.96      517.71    125.58 o 
   7   8  -7       21.57       -3.11    104.37 o 
  -8   9  -7      185.53      219.24    135.33 o 
  -6   9  -7     1167.31     1492.54    207.75 o 
  -4   9  -7     2054.25     2402.79    271.56 o 
  -2   9  -7     4416.38     5654.89    357.75 o 
   0   9  -7      979.87      955.46    201.48 o 
   2   9  -7     5068.15     5679.38    424.06 o 
   4   9  -7     4357.86     5442.79    496.02 o 
   6   9  -7     1397.75     1238.19    304.78 o 
   8   9  -7     1932.40     2093.61    229.12 o 
  -9  10  -7       30.77       63.53    118.31 o 
  -7  10  -7      652.26     1121.97    188.03 o 
  -5  10  -7      196.87      186.50    141.15 o 
  -3  10  -7     5542.81     6057.95    331.90 o 
  -1  10  -7      173.82       14.46    144.61 o 
   1  10  -7     5603.92     6244.92    377.33 o 
   3  10  -7      399.81      302.91    138.92 o 
   5  10  -7     1336.32     1489.85    200.03 o 
   7  10  -7      604.89      506.38    239.50 o 
   9  10  -7     1897.14     1993.57    225.63 o 
 -10  11  -7     2006.97     2372.86    311.29 o 
  -8  11  -7       20.32      -57.83    123.46 o 
  -6  11  -7      576.67      452.68    158.41 o 
  -4  11  -7     1302.49     1927.75    246.58 o 
  -2  11  -7      653.66      734.35    188.80 o 
   0  11  -7     1016.73     1273.11    230.08 o 
   2  11  -7       74.14      134.16    169.97 o 
   4  11  -7      456.84      373.23    189.68 o 
   6  11  -7      102.52      -48.80    127.68 o 
   8  11  -7      437.85      152.87    156.57 o 
  10  11  -7       23.19     -111.04    138.73 o 
 -11  12  -7     2386.80     3295.93    313.64 o 
  -9  12  -7      691.91      593.70    158.21 o 
  -7  12  -7      743.66      778.41    152.74 o 
  -5  12  -7     1326.38     1432.76    222.89 o 
  -3  12  -7     2264.20     2537.97    278.82 o 
  -1  12  -7      638.28      427.88    188.47 o 
   1  12  -7     3965.25     5454.41    418.64 o 
   3  12  -7     1176.65     1317.86    255.81 o 
   5  12  -7     1410.52     1508.62    277.02 o 
   7  12  -7        7.10     -122.10    182.38 o 
   9  12  -7      297.97      101.39    159.53 o 
  11  12  -7       83.57     -124.51    149.07 o 
 -12  13  -7       70.96       -8.80    190.85 o 
 -10  13  -7     1789.96     2260.98    264.43 o 
  -8  13  -7      537.69      541.49    175.25 o 
  -6  13  -7     1667.52     1989.54    381.41 o 
  -4  13  -7     1806.63     2316.90    299.24 o 
  -2  13  -7     1864.76     2190.36    278.99 o 
   0  13  -7     4485.27     6582.00    462.63 o 
   2  13  -7     1552.91     2169.52    295.70 o 
   4  13  -7      672.44      120.06    182.28 o 
   6  13  -7     1170.64     1113.33    253.46 o 
   8  13  -7     1063.73     1057.89    251.68 o 
  10  13  -7      302.03       39.41    217.99 o 
  12  13  -7      441.06      723.38    215.54 o 
 -13  14  -7       91.73       20.84    189.98 o 
 -11  14  -7       54.08       24.33    152.14 o 
  -9  14  -7       63.37       83.97    149.64 o 
  -7  14  -7       60.34       78.29    132.84 o 
  -5  14  -7      157.75      203.54    162.54 o 
  -3  14  -7     2500.20     3108.61    320.00 o 
  -1  14  -7      194.76       95.22    168.77 o 
   1  14  -7     3174.89     4808.74    405.06 o 
   3  14  -7     1013.53     1073.92    241.52 o 
   5  14  -7     1368.19     1398.10    271.40 o 
   7  14  -7      726.90      472.95    229.33 o 
   9  14  -7      630.13      716.08    252.47 o 
  11  14  -7      450.02      192.84    232.39 o 
  13  14  -7      587.13      582.09    276.33 o 
 -14  15  -7      280.44      342.21    210.68 o 
 -12  15  -7      241.76      228.10    213.38 o 
 -10  15  -7      797.17      844.03    180.80 o 
  -8  15  -7      714.25      693.11    174.31 o 
  -6  15  -7      557.79      650.67    184.55 o 
  -4  15  -7      126.19       28.30    148.80 o 
  -2  15  -7      259.99      186.01    175.06 o 
   0  15  -7       79.13      -54.69    278.92 o 
   2  15  -7       80.07      -82.19    173.12 o 
   4  15  -7      542.15      425.44    228.23 o 
   6  15  -7      276.28      140.17    204.93 o 
   8  15  -7      742.41      562.60    242.01 o 
  10  15  -7      113.80     -303.62    202.41 o 
  12  15  -7      449.99      181.79    254.96 o 
  14  15  -7       68.34      -32.08    278.56 o 
 -15  16  -7      150.36     -234.17    264.43 o 
 -13  16  -7      105.75      164.00    220.12 o 
 -11  16  -7     1731.77     1916.18    242.11 o 
  -9  16  -7      200.04       35.46    158.00 o 
  -7  16  -7      954.15     1223.21    284.97 o 
  -5  16  -7       62.92       38.54    169.32 o 
  -3  16  -7     2277.29     2973.57    318.30 o 
  -1  16  -7      198.11      258.23    186.54 o 
   1  16  -7     1391.34     1301.10    255.61 o 
   3  16  -7      658.18      768.80    246.50 o 
   5  16  -7      146.27     -118.72    173.97 o 
   7  16  -7      667.25      524.64    250.35 o 
   9  16  -7       91.54       68.92    230.71 o 
  11  16  -7      107.29       59.87    246.35 o 
  13  16  -7       51.97       75.13    263.56 o 
  15  16  -7       47.31     -347.56    231.70 o 
 -12  17  -7       76.60       69.09    211.30 o 
 -10  17  -7      397.10      499.15    185.15 o 
  -8  17  -7       26.60     -178.02    147.45 o 
  -6  17  -7     1438.08     2441.63    296.10 o 
  -4  17  -7     1636.51     1730.33    272.02 o 
  -2  17  -7      938.84     1126.97    242.30 o 
   0  17  -7     1805.54     2188.24    303.48 o 
   2  17  -7      781.46     1000.29    249.08 o 
   4  17  -7     2291.53     3365.43    382.47 o 
   6  17  -7       45.31      -79.72    210.16 o 
   8  17  -7     1439.60     2012.26    350.79 o 
  10  17  -7      526.67      538.50    270.93 o 
  12  17  -7      446.34      212.90    268.18 o 
 -11  18  -7       87.20      -23.88    180.38 o 
  -9  18  -7      128.42     -116.83    170.93 o 
  -7  18  -7        1.02      -32.90    158.23 o 
  -5  18  -7      232.17      293.51    192.84 o 
  -3  18  -7      437.26      283.17    204.58 o 
  -1  18  -7       11.15     -125.25    182.72 o 
   1  18  -7      727.93      944.62    255.30 o 
   3  18  -7       24.65     -216.98    183.77 o 
   5  18  -7      487.64      365.74    224.79 o 
   7  18  -7      710.67      780.09    276.53 o 
   9  18  -7      606.61      465.05    275.27 o 
  11  18  -7      880.04      666.96    286.56 o 
 -10  19  -7      143.07      -93.17    180.50 o 
  -8  19  -7      377.76      372.92    180.93 o 
  -6  19  -7      116.11      195.12    192.28 o 
  -4  19  -7      282.80       56.04    195.02 o 
  -2  19  -7       65.34      129.59    196.99 o 
   0  19  -7      344.15      376.42    214.10 o 
   2  19  -7       41.32     -174.74    191.05 o 
   4  19  -7      213.95      272.50    247.37 o 
   6  19  -7       55.67      -95.92    216.42 o 
   8  19  -7        9.94     -306.00    204.00 o 
  10  19  -7       32.96      -13.74    241.22 o 
  -9  20  -7       24.59     -144.94    224.01 o 
  -7  20  -7      651.12      665.54    213.23 o 
  -5  20  -7      182.31      163.77    195.67 o 
  -3  20  -7      566.40      513.47    227.93 o 
  -1  20  -7      448.58      217.86    216.07 o 
   1  20  -7      646.83      931.38    260.57 o 
   3  20  -7      440.41      486.87    242.51 o 
   5  20  -7      173.65       47.93    220.41 o 
   7  20  -7      366.46      313.44    263.59 o 
   9  20  -7      184.95      201.25    278.55 o 
  -6  21  -7       94.17      351.19    227.50 o 
  -4  21  -7      658.78      872.83    310.91 o 
  -2  21  -7       33.04      -13.70    209.96 o 
   0  21  -7     1002.87     1414.90    305.12 o 
   2  21  -7       18.91      -35.15    229.58 o 
   4  21  -7      631.31      684.19    274.67 o 
   6  21  -7       45.89      -60.86    222.03 o 
   2   2  -6      601.36      443.84    157.14 o 
  -1   3  -6    12862.57    12491.10    419.05 o 
   1   3  -6     4099.31     4364.53    252.77 o 
   3   3  -6     3070.35     3130.65    219.64 o 
  -2   4  -6      696.14      563.42    119.82 o 
   0   4  -6    13736.08    12102.54    355.70 o 
   2   4  -6     3603.51     3711.79    218.84 o 
   4   4  -6     7661.24     7148.68    293.81 o 
  -3   5  -6     4026.34     4288.07    392.18 o 
  -1   5  -6     1829.61     2011.40    140.08 o 
   1   5  -6     1963.05     2155.31    179.48 o 
   3   5  -6     4570.56     4724.77    297.01 o 
   5   5  -6      209.70      516.85    119.30 o 
  -4   6  -6     1045.96     1280.79    170.74 o 
  -2   6  -6     1486.44     1494.31    191.98 o 
   0   6  -6     1041.28     1121.35    128.08 o 
   2   6  -6      535.67      592.34     94.78 o 
   4   6  -6        4.22       31.27     68.59 o 
   6   6  -6      433.58      380.65     99.41 o 
  -5   7  -6     2195.95     2570.50    221.25 o 
  -3   7  -6      831.59     1060.64    169.64 o 
  -1   7  -6     7586.13     6768.32    222.70 o 
   1   7  -6     2042.93     2502.47    236.03 o 
   3   7  -6     9589.03     9419.77    311.51 o 
   5   7  -6      224.86      146.26     79.33 o 
   7   7  -6     3770.64     3838.82    229.55 o 
  -6   8  -6      422.08      298.44    113.39 o 
  -4   8  -6     2452.75     2861.25    242.46 o 
  -2   8  -6     1507.63     2017.67    146.24 o 
   0   8  -6     3807.29     4195.36    387.82 o 
   2   8  -6     3243.95     3585.62    317.33 o 
   4   8  -6     4454.98     4261.71    224.58 o 
   6   8  -6     5122.83     5579.76    236.14 o 
   8   8  -6     1741.87     2196.12    245.32 o 
  -7   9  -6     1541.90     1801.57    191.70 o 
  -5   9  -6     1971.57     2228.92    221.98 o 
  -3   9  -6        9.11     -146.18     97.46 o 
  -1   9  -6       66.89       96.48    100.82 o 
   1   9  -6      194.88       37.02    102.42 o 
   3   9  -6      331.89      180.04    115.73 o 
   5   9  -6     1186.55     1212.24    141.07 o 
   7   9  -6     2431.88     3193.17    359.62 o 
   9   9  -6      259.42      245.42    109.39 o 
  -8  10  -6     2888.69     3938.24    226.37 o 
  -6  10  -6     1023.77      991.22    180.03 o 
  -4  10  -6     4880.09     4904.93    284.42 o 
  -2  10  -6      947.71     1219.10    291.40 o 
   0  10  -6     6089.21     6085.98    328.09 o 
   2  10  -6     2497.79     2491.20    216.42 o 
   4  10  -6      999.03     1201.87    195.30 o 
   6  10  -6      429.46      412.01    156.08 o 
   8  10  -6      360.86      295.70    116.87 o 
  10  10  -6      671.70      917.67    139.32 o 
  -9  11  -6     3841.32     4645.60    216.97 o 
  -7  11  -6      133.24       52.19    100.75 o 
  -5  11  -6     2289.87     2786.83    257.70 o 
  -3  11  -6      542.51      431.52    149.75 o 
  -1  11  -6    10531.99    11769.22    480.22 o 
   1  11  -6      935.60     1320.47    215.39 o 
   3  11  -6     4918.36     5859.75    282.33 o 
   5  11  -6      592.73      500.40    139.66 o 
   7  11  -6     4674.00     5923.18    442.56 o 
   9  11  -6     1113.75     1275.30    279.92 o 
  11  11  -6     1430.70     1277.84    204.81 o 
 -10  12  -6      438.37      271.45    122.75 o 
  -8  12  -6     1082.62     1094.72    151.71 o 
  -6  12  -6      577.33      799.30    217.23 o 
  -4  12  -6      972.74     1192.68    189.55 o 
  -2  12  -6     5412.70     6105.76    325.97 o 
   0  12  -6     2286.56     1927.90    253.31 o 
   2  12  -6     4414.63     4587.45    373.47 o 
   4  12  -6      414.11      476.81    192.21 o 
   6  12  -6     3445.71     4337.20    268.83 o 
   8  12  -6      663.15      552.46    169.61 o 
  10  12  -6     2856.07     3944.55    381.15 o 
  12  12  -6      155.78      278.52    158.85 o 
 -11  13  -6      121.92       30.10    120.79 o 
  -9  13  -6     3246.47     4022.17    305.39 o 
  -7  13  -6      833.01      906.05    152.11 o 
  -5  13  -6     2265.07     2368.34    248.26 o 
  -3  13  -6      280.00      341.49    206.08 o 
  -1  13  -6       66.40      194.91    145.31 o 
   1  13  -6      700.95      921.15    208.17 o 
   3  13  -6      103.59      208.04    171.03 o 
   5  13  -6     1926.93     2606.43    313.00 o 
   7  13  -6     1033.88     1766.08    272.50 o 
   9  13  -6      275.65       88.66    156.59 o 
  11  13  -6     2098.43     2938.83    319.72 o 
  13  13  -6     1138.75     1493.82    238.20 o 
 -12  14  -6     1608.93     2001.49    253.50 o 
 -10  14  -6      366.78      504.74    127.61 o 
  -8  14  -6     3148.66     3882.66    252.55 o 
  -6  14  -6     2071.69     3171.19    441.92 o 
  -4  14  -6     3294.71     4178.04    329.36 o 
  -2  14  -6     5485.54     5831.21    418.75 o 
   0  14  -6      911.64      820.14    196.52 o 
   2  14  -6     1712.07     2343.87    289.59 o 
   4  14  -6     2819.92     2928.82    344.95 o 
   6  14  -6       92.92      -31.52    171.94 o 
   8  14  -6       49.00       69.90    174.97 o 
  10  14  -6      436.76      474.49    227.36 o 
  12  14  -6      228.91       77.28    160.82 o 
  14  14  -6       21.09      -21.72    171.96 o 
 -13  15  -6      560.24      590.05    208.37 o 
 -11  15  -6      640.45     1002.59    176.19 o 
  -9  15  -6      792.60      731.16    150.11 o 
  -7  15  -6       38.42       22.24    119.86 o 
  -5  15  -6     5328.57     5579.64    704.21 o 
  -3  15  -6      516.03      207.85    161.97 o 
  -1  15  -6     8308.10     8303.67    409.23 o 
   1  15  -6     1221.15     1327.77    241.65 o 
   3  15  -6     4623.81     6749.39    476.26 o 
   5  15  -6      541.26      582.95    215.62 o 
   7  15  -6      754.70      556.52    221.18 o 
   9  15  -6       80.62      -80.15    192.10 o 
  11  15  -6      631.60      554.15    257.76 o 
  13  15  -6      345.44      495.83    245.57 o 
  15  15  -6      393.86      504.79    208.91 o 
 -14  16  -6       77.62      109.19    189.92 o 
 -12  16  -6       52.90      -67.05    167.08 o 
 -10  16  -6      100.75       67.53    124.12 o 
  -8  16  -6      105.39      -67.68    129.13 o 
  -6  16  -6      200.37      247.54    163.83 o 
  -4  16  -6      916.11     1272.54    221.15 o 
  -2  16  -6     1453.45     1859.31    279.63 o 
   0  16  -6     2633.30     3622.53    345.50 o 
   2  16  -6     1752.68     1961.54    444.51 o 
   4  16  -6     1434.88     1736.74    307.94 o 
   6  16  -6     1744.60     2042.15    307.64 o 
   8  16  -6      408.61      394.02    219.06 o 
  10  16  -6     1247.28     1280.08    303.68 o 
  12  16  -6      235.54      526.22    255.71 o 
  14  16  -6      747.00      843.01    285.12 o 
  16  16  -6      119.34     -425.79    300.36 o 
 -15  17  -6      108.07     -128.70    218.93 o 
 -13  17  -6      556.76      517.10    216.31 o 
 -11  17  -6       25.09     -207.62    138.41 o 
  -9  17  -6     1470.02     1949.40    207.76 o 
  -7  17  -6        6.38     -219.71    146.47 o 
  -5  17  -6      492.19      778.66    196.47 o 
  -3  17  -6      128.04       59.36    157.39 o 
  -1  17  -6       74.31       74.41    164.70 o 
   1  17  -6      363.13      402.30    232.10 o 
   3  17  -6      197.02      119.10    183.86 o 
   5  17  -6      274.47      141.67    187.47 o 
   7  17  -6      499.60      353.18    221.20 o 
   9  17  -6       13.13     -287.72    191.82 o 
  11  17  -6      167.56       55.17    233.29 o 
  13  17  -6      288.40      683.69    379.65 o 
  15  17  -6        9.40     -244.78    234.09 o 
 -14  18  -6      132.51      -33.30    222.60 o 
 -12  18  -6      635.37      279.97    244.75 o 
 -10  18  -6      615.30      547.21    166.24 o 
  -8  18  -6      752.06     1170.56    184.31 o 
  -6  18  -6     1066.66      916.61    361.51 o 
  -4  18  -6      345.45      300.63    180.65 o 
  -2  18  -6      777.92     1319.22    249.44 o 
   0  18  -6       83.26      -87.27    161.96 o 
   2  18  -6     2152.69     3311.21    375.72 o 
   4  18  -6       58.92     -157.10    183.84 o 
   6  18  -6      914.73      887.97    248.23 o 
   8  18  -6      274.51       92.70    209.71 o 
  10  18  -6      117.60     -176.31    213.30 o 
  12  18  -6       94.98      -95.39    221.04 o 
  14  18  -6       28.71     -317.12    226.69 o 
 -13  19  -6      292.77      176.67    233.50 o 
 -11  19  -6       31.39     -140.51    171.61 o 
  -9  19  -6      149.75      129.88    178.44 o 
  -7  19  -6       67.21     -118.19    147.92 o 
  -5  19  -6      959.11      798.02    216.67 o 
  -3  19  -6      319.93      194.14    185.87 o 
  -1  19  -6     1177.31     1684.88    272.52 o 
   1  19  -6      405.33      354.03    201.01 o 
   3  19  -6      883.47      736.03    233.86 o 
   5  19  -6     1109.51     1051.16    261.65 o 
   7  19  -6      599.56     1066.75    276.72 o 
   9  19  -6      829.57      906.24    277.47 o 
  11  19  -6      276.83      224.01    245.10 o 
  13  19  -6      514.14      755.78    296.24 o 
 -12  20  -6       47.71      -83.63    190.61 o 
 -10  20  -6      140.61        9.50    214.79 o 
  -8  20  -6        1.36     -224.94    172.30 o 
  -6  20  -6        0.95     -189.73    167.35 o 
  -4  20  -6       29.24      -37.95    173.15 o 
  -2  20  -6      139.44      -94.34    166.17 o 
   0  20  -6       93.27      -73.29    183.91 o 
   2  20  -6      202.19      111.55    214.95 o 
   4  20  -6      168.52     -113.65    189.56 o 
   6  20  -6      133.59     -254.64    204.26 o 
   8  20  -6       37.95     -130.84    208.72 o 
  10  20  -6     1098.82     1245.79    304.90 o 
  12  20  -6       45.93      -63.32    248.46 o 
  -9  21  -6      747.55     1098.98    244.02 o 
  -7  21  -6      264.34      287.99    205.80 o 
  -5  21  -6      389.62      253.57    206.09 o 
  -3  21  -6       32.63     -238.46    158.97 o 
  -1  21  -6      268.49      264.33    204.29 o 
   1  21  -6      151.92      159.27    193.80 o 
   3  21  -6       39.31     -128.19    225.03 o 
   5  21  -6      128.20       97.51    222.88 o 
   7  21  -6       97.88     -203.51    221.42 o 
   9  21  -6       52.61     -327.02    218.01 o 
  -6  22  -6      750.21      725.43    249.49 o 
  -4  22  -6      251.68      300.90    212.08 o 
  -2  22  -6     1326.24     1500.50    276.54 o 
   0  22  -6        9.42      -64.51    206.06 o 
   2  22  -6     1008.19     1176.19    279.12 o 
   4  22  -6        2.49      -70.66    210.74 o 
   6  22  -6      192.62      187.71    237.53 o 
  -3  23  -6      233.66      201.82    220.33 o 
  -1  23  -6      478.63      688.72    281.22 o 
   1  23  -6      556.03      623.32    355.79 o 
   3  23  -6      334.97      460.68    256.75 o 
  -2   3  -5    17688.93    17197.59    549.19 o 
   0   3  -5     8104.50     8506.28    372.87 o 
   2   3  -5    21331.62    22828.35    599.09 o 
  -3   4  -5     5976.89     5918.23    255.95 o 
  -1   4  -5     3577.01     4296.37    234.50 o 
   1   4  -5     1994.80     2498.56    162.15 o 
   3   4  -5      726.92      901.96    149.81 o 
  -4   5  -5     1773.45     2918.65    273.57 o 
  -2   5  -5    13219.13    13986.66    461.55 o 
   0   5  -5     2525.35     3110.18    137.44 o 
   2   5  -5      104.61       44.56     73.09 o 
   4   5  -5     3145.29     3013.66    148.93 o 
  -5   6  -5     2042.00     2772.15    201.29 o 
  -3   6  -5    10081.09     8533.65    334.24 o 
  -1   6  -5     4387.54     3704.88    121.67 o 
   1   6  -5    11690.24    11418.35    287.96 o 
   3   6  -5      735.42      618.90     82.42 o 
   5   6  -5    15849.89    14743.56    431.58 o 
  -6   7  -5      323.85      200.06     79.66 o 
  -4   7  -5      325.08      464.39    116.84 o 
  -2   7  -5     2944.69     2992.85    157.39 o 
   0   7  -5     1106.37     1428.96    159.94 o 
   2   7  -5     4590.48     4322.31    212.94 o 
   4   7  -5     3094.99     3215.97    136.29 o 
   6   7  -5     5840.43     5745.12    183.42 o 
  -7   8  -5     3810.07     3765.19    334.99 o 
  -5   8  -5     2432.40     3358.47    235.38 o 
  -3   8  -5     1551.20     1719.23    133.06 o 
  -1   8  -5      759.01      944.60    121.55 o 
   1   8  -5     4977.48     5637.83    194.95 o 
   3   8  -5      954.96     1125.24    107.24 o 
   5   8  -5      295.09      201.89     77.54 o 
   7   8  -5     1197.12     1511.87    166.99 o 
  -8   9  -5     1019.30      918.47    137.45 o 
  -6   9  -5     9945.37     9075.83    346.50 o 
  -4   9  -5       24.70     -127.30     84.87 o 
  -2   9  -5    13676.56    12254.32    367.99 o 
   0   9  -5     7067.02     7338.21    220.37 o 
   2   9  -5     5941.41     5697.42    198.16 o 
   4   9  -5     5734.93     6491.01    219.66 o 
   6   9  -5     2197.12     2522.83    247.21 o 
   8   9  -5     5902.30     4947.25    287.98 o 
  -9  10  -5      199.87       58.19     79.51 o 
  -7  10  -5     4275.78     4267.15    319.41 o 
  -5  10  -5     1629.88     2403.15    213.29 o 
  -3  10  -5     8090.86     8119.63    341.05 o 
  -1  10  -5     1387.76     2115.52    169.99 o 
   1  10  -5     8856.05     8742.54    332.53 o 
   3  10  -5      362.32      507.61    114.09 o 
   5  10  -5     9950.00    11239.49    316.63 o 
   7  10  -5     1258.63     1284.38    133.48 o 
   9  10  -5     4911.73     5523.46    327.57 o 
 -10  11  -5      385.89      355.11    106.81 o 
  -8  11  -5      624.10      667.83    117.38 o 
  -6  11  -5      361.35      739.95    144.37 o 
  -4  11  -5        6.96      -56.41     97.24 o 
  -2  11  -5     1792.62     2026.14    412.77 o 
   0  11  -5      234.77      290.53    140.20 o 
   2  11  -5     1388.08     2212.63    205.48 o 
   4  11  -5     2373.10     3046.98    221.02 o 
   6  11  -5     1487.59     1804.13    210.22 o 
   8  11  -5     2585.73     3061.16    217.03 o 
  10  11  -5     1345.72     2112.92    179.93 o 
 -11  12  -5     3971.91     3932.92    223.39 o 
  -9  12  -5     2154.83     2030.98    229.01 o 
  -7  12  -5     4888.90     4889.76    218.60 o 
  -5  12  -5      283.32      287.17    115.98 o 
  -3  12  -5     3020.94     3595.87    279.12 o 
  -1  12  -5      706.33      690.26    161.10 o 
   1  12  -5     4588.08     5320.97    362.72 o 
   3  12  -5     1603.03     1970.83    244.46 o 
   5  12  -5      371.86      328.64    130.39 o 
   7  12  -5     1367.92     2246.74    208.53 o 
   9  12  -5      555.75      745.25    252.29 o 
  11  12  -5      201.34       55.24    109.59 o 
 -12  13  -5      229.70      243.97    126.39 o 
 -10  13  -5     4594.39     4971.06    336.44 o 
  -8  13  -5     1263.84     1407.45    155.94 o 
  -6  13  -5     3823.54     4502.03    284.72 o 
  -4  13  -5     3990.51     4736.53    515.45 o 
  -2  13  -5     1038.63     1425.45    292.18 o 
   0  13  -5     5812.46     5845.08    315.31 o 
   2  13  -5     2668.28     2547.04    274.60 o 
   4  13  -5     4771.93     5576.54    399.72 o 
   6  13  -5      841.29     1022.12    161.71 o 
   8  13  -5     1713.29     2545.94    230.80 o 
  10  13  -5      123.95      157.00    137.87 o 
  12  13  -5     2244.63     2801.74    263.71 o 
 -13  14  -5       46.16     -200.79    133.86 o 
 -11  14  -5      172.37      -68.45    117.87 o 
  -9  14  -5      227.01       24.01    101.47 o 
  -7  14  -5      546.90      257.36    119.01 o 
  -5  14  -5     1060.80     1546.70    204.65 o 
  -3  14  -5     4579.35     4820.50    291.85 o 
  -1  14  -5      184.44      124.51    121.69 o 
   1  14  -5     5506.94     5523.77    421.86 o 
   3  14  -5     2927.75     3771.45    331.02 o 
   5  14  -5     3170.30     3647.49    513.81 o 
   7  14  -5     2143.37     2954.17    326.24 o 
   9  14  -5     3477.04     3703.66    253.50 o 
  11  14  -5     1418.15     1779.32    222.69 o 
  13  14  -5      999.99     1430.25    220.79 o 
 -14  15  -5      578.15      560.75    188.21 o 
 -12  15  -5       42.20     -170.66    113.77 o 
 -10  15  -5     1403.91     1224.58    199.65 o 
  -8  15  -5      257.07      168.63    115.75 o 
  -6  15  -5      727.32      896.17    176.31 o 
  -4  15  -5      867.00      979.73    183.16 o 
  -2  15  -5       58.52      173.82    138.31 o 
   0  15  -5      429.25      267.42    155.17 o 
   2  15  -5      494.95      531.62    175.83 o 
   4  15  -5       75.60      -16.23    146.70 o 
   6  15  -5       26.72      -45.61    146.99 o 
   8  15  -5      970.54      958.24    241.52 o 
  10  15  -5      470.77      205.42    207.19 o 
  12  15  -5     1443.82     1738.33    224.43 o 
  14  15  -5      122.90      -26.70    154.78 o 
 -15  16  -5      781.72      694.10    271.73 o 
 -13  16  -5      443.15      449.78    231.00 o 
 -11  16  -5     1307.21     1438.61    186.65 o 
  -9  16  -5      128.18       85.49    111.60 o 
  -7  16  -5     1982.18     2509.77    213.70 o 
  -5  16  -5        1.65      -90.68    115.92 o 
  -3  16  -5     1078.53     1287.30    209.70 o 
  -1  16  -5       62.63      -34.84    133.77 o 
   1  16  -5      911.51     1112.50    212.92 o 
   3  16  -5      186.51       -2.55    147.69 o 
   5  16  -5      297.10      236.10    178.21 o 
   7  16  -5      811.29      547.10    207.50 o 
   9  16  -5       76.22       -0.94    172.98 o 
  11  16  -5      245.66      117.81    207.71 o 
  13  16  -5      213.19       77.15    213.63 o 
  15  16  -5       53.46     -102.77    167.34 o 
 -16  17  -5       54.03     -196.70    213.42 o 
 -14  17  -5      278.00      149.82    205.92 o 
 -12  17  -5        9.68     -119.02    143.49 o 
 -10  17  -5      597.47      660.60    156.98 o 
  -8  17  -5      437.23      404.22    141.45 o 
  -6  17  -5      820.30     1108.64    199.32 o 
  -4  17  -5     1498.83     2121.21    246.27 o 
  -2  17  -5      578.75      354.03    167.16 o 
   0  17  -5     2822.64     3667.44    330.47 o 
   2  17  -5      669.09      815.13    212.79 o 
   4  17  -5      931.67      803.52    213.85 o 
   6  17  -5      487.20      509.19    211.12 o 
   8  17  -5      564.36      391.92    213.23 o 
  10  17  -5      149.48       76.63    195.25 o 
  12  17  -5     1532.14     1674.21    301.92 o 
  14  17  -5      157.57      -56.32    227.47 o 
  16  17  -5      613.10      675.70    334.93 o 
 -15  18  -5      167.97      163.51    218.93 o 
 -13  18  -5       90.06      -86.30    168.80 o 
 -11  18  -5      135.33       12.20    152.51 o 
  -9  18  -5       18.27     -147.10    142.60 o 
  -7  18  -5       75.27      -23.55    124.26 o 
  -5  18  -5       22.85     -153.10    132.94 o 
  -3  18  -5      611.35      970.41    206.38 o 
  -1  18  -5      109.96       37.10    151.88 o 
   1  18  -5      216.64       93.67    151.86 o 
   3  18  -5      573.16      620.47    201.15 o 
   5  18  -5      359.78      187.10    191.57 o 
   7  18  -5      440.34      353.89    203.24 o 
   9  18  -5      552.49     1078.88    259.62 o 
  11  18  -5     1786.96     1993.49    322.06 o 
  13  18  -5       80.35     -150.01    211.76 o 
  15  18  -5      749.85      753.24    332.30 o 
 -14  19  -5      391.74      208.27    232.19 o 
 -12  19  -5       65.95       -7.35    167.06 o 
 -10  19  -5      538.34      667.62    238.41 o 
  -8  19  -5      264.55      340.90    181.87 o 
  -6  19  -5      172.59       80.80    159.19 o 
  -4  19  -5      323.06      125.52    157.31 o 
  -2  19  -5       66.42      -59.32    149.40 o 
   0  19  -5      440.71      329.89    188.38 o 
   2  19  -5      466.67      499.36    204.11 o 
   4  19  -5     1235.88     1962.49    292.06 o 
   6  19  -5      167.70      140.38    188.97 o 
   8  19  -5      327.31      364.82    214.76 o 
  10  19  -5      222.31       85.89    216.48 o 
  12  19  -5      224.05      403.55    239.83 o 
  14  19  -5      138.80     -145.69    310.91 o 
 -13  20  -5       52.72     -261.06    174.04 o 
 -11  20  -5      902.52      799.14    216.69 o 
  -9  20  -5       27.04      -79.08    187.14 o 
  -7  20  -5      533.96      759.79    210.15 o 
  -5  20  -5      113.17     -115.03    154.01 o 
  -3  20  -5      841.90     1045.93    297.63 o 
  -1  20  -5      312.20      103.72    173.32 o 
   1  20  -5      595.87      629.26    219.25 o 
   3  20  -5     1710.18     1832.10    288.14 o 
   5  20  -5      420.15      578.28    238.17 o 
   7  20  -5      412.35      464.01    222.02 o 
   9  20  -5       59.28      -86.23    199.88 o 
  11  20  -5      247.61      195.42    222.08 o 
  13  20  -5       29.04     -254.44    210.38 o 
 -12  21  -5       30.13     -128.05    198.39 o 
 -10  21  -5       12.02       20.04    221.66 o 
  -8  21  -5       83.28      124.58    179.75 o 
  -6  21  -5       93.45       24.80    168.83 o 
  -4  21  -5      431.21      455.95    199.27 o 
  -2  21  -5      134.34      371.29    193.65 o 
   0  21  -5     1292.21     2101.06    355.27 o 
   2  21  -5       99.72       30.43    194.14 o 
   4  21  -5      779.15      761.56    242.06 o 
   6  21  -5      151.33     -113.36    198.85 o 
   8  21  -5      818.50     1122.06    277.31 o 
  10  21  -5      176.13      160.30    227.83 o 
  12  21  -5      327.37      249.70    262.77 o 
  -9  22  -5       22.16      -54.39    201.48 o 
  -7  22  -5      180.66      197.62    205.53 o 
  -5  22  -5       30.43      -21.69    187.84 o 
  -3  22  -5        5.64     -223.36    167.44 o 
  -1  22  -5      144.49      -60.74    176.47 o 
   1  22  -5      185.60     -127.02    180.58 o 
   3  22  -5      233.96      377.32    227.75 o 
   5  22  -5       36.50      -13.20    213.72 o 
   7  22  -5      323.81       10.91    218.52 o 
   9  22  -5      167.96       34.40    238.26 o 
  -8  23  -5      600.29      519.70    253.79 o 
  -6  23  -5      175.01      210.45    209.03 o 
  -4  23  -5      421.87      591.85    236.80 o 
  -2  23  -5       26.53     -146.25    177.34 o 
   0  23  -5      357.73      514.73    223.39 o 
   2  23  -5        1.58      -12.09    197.96 o 
   4  23  -5      167.26      159.12    221.45 o 
   6  23  -5        5.09       51.60    225.96 o 
   8  23  -5       99.91     -317.13    211.42 o 
  -3  24  -5      481.54      542.60    247.44 o 
  -1  24  -5      212.17       87.70    219.68 o 
   1  24  -5      241.65      293.81    227.75 o 
   3  24  -5      573.24      718.99    320.13 o 
   2   2  -4     4825.00     5000.57    197.72 o 
  -1   3  -4    18838.15    20539.36    542.01 o 
   1   3  -4     1744.73     2133.30    130.35 o 
   3   3  -4     4364.23     3864.57    257.16 o 
  -2   4  -4     1439.88     1476.71    191.78 o 
   0   4  -4     9055.13     7285.15    302.33 o 
   2   4  -4     2917.01     2824.40    119.61 o 
   4   4  -4    19488.49    24102.26    653.35 o 
  -3   5  -4    16495.17    17806.66    520.23 o 
  -1   5  -4      597.35      684.33     75.05 o 
   1   5  -4    13681.77    13038.88    262.38 o 
   3   5  -4     9611.97     8391.12    227.04 o 
   5   5  -4     1263.94     1271.16    128.36 o 
  -4   6  -4    14260.92    15758.24    465.90 o 
  -2   6  -4    15418.09    15049.50    470.08 o 
   0   6  -4     2095.90     1662.50     91.96 o 
   2   6  -4     5312.99     6181.31    178.40 o 
   4   6  -4      872.61     1337.11    132.57 o 
   6   6  -4      212.22      141.27     63.57 o 
  -5   7  -4     1767.30     1471.35    180.13 o 
  -3   7  -4     4897.96     4872.19    222.51 o 
  -1   7  -4    31270.82    34106.74    778.32 o 
   1   7  -4      762.27      948.58     92.43 o 
   3   7  -4    12067.11    11401.62    259.72 o 
   5   7  -4      329.77      364.65     68.57 o 
   7   7  -4    16479.56    19207.50    441.81 o 
  -6   8  -4     1982.85     2591.24    151.58 o 
  -4   8  -4     3688.67     2978.80    175.46 o 
  -2   8  -4     5720.38     5824.87    207.20 o 
   0   8  -4     5037.27     5241.97    166.39 o 
   2   8  -4     1548.27     1255.82    111.98 o 
   4   8  -4    12800.74    13547.71    339.98 o 
   6   8  -4     9835.68     9628.47    240.21 o 
   8   8  -4     2418.01     2567.64    145.24 o 
  -7   9  -4     2849.50     3312.39    159.26 o 
  -5   9  -4      410.24      431.14    103.02 o 
  -3   9  -4     1443.42     1589.89    114.88 o 
  -1   9  -4     1764.19     2414.73    187.50 o 
   1   9  -4      683.88      492.65     77.66 o 
   3   9  -4     1511.05     1749.64    148.41 o 
   5   9  -4     1648.42     2155.97    159.93 o 
   7   9  -4     2270.49     2559.38    270.41 o 
   9   9  -4     3400.07     3598.88    165.79 o 
  -8  10  -4    13677.38    12793.05    334.71 o 
  -6  10  -4     1163.06     1376.21    164.68 o 
  -4  10  -4    12016.38    11077.43    708.18 o 
  -2  10  -4    11093.72    10343.89    297.81 o 
   0  10  -4     2839.68     2602.44    219.15 o 
   2  10  -4     1986.83     2628.68    119.33 o 
   4  10  -4    11972.37    13479.78    341.93 o 
   6  10  -4     2508.35     2461.23    140.79 o 
   8  10  -4      981.33     1041.41    121.85 o 
  10  10  -4      359.53       73.28     94.67 o 
  -9  11  -4     3978.02     4350.57    187.22 o 
  -7  11  -4     1608.04     1553.60    186.13 o 
  -5  11  -4    11909.41    12119.48    422.97 o 
  -3  11  -4     1126.11     1625.34    192.12 o 
  -1  11  -4    12928.18    12877.05    460.05 o 
   1  11  -4     2385.18     2150.32    227.35 o 
   3  11  -4    15367.29    18083.15    415.79 o 
   5  11  -4      563.68      420.03     89.75 o 
   7  11  -4     9519.87     8655.99    269.35 o 
   9  11  -4      514.36      392.67    108.05 o 
  11  11  -4     2718.99     3388.09    244.76 o 
 -10  12  -4      231.16      151.03    100.11 o 
  -8  12  -4      464.13      742.88    113.13 o 
  -6  12  -4      736.70      551.40    129.49 o 
  -4  12  -4     3788.52     3726.89    262.92 o 
  -2  12  -4     5942.52     5868.14    282.23 o 
   0  12  -4     3465.64     4241.75    388.89 o 
   2  12  -4     7914.77     8031.01    274.16 o 
   4  12  -4     1676.07     1781.05    177.74 o 
   6  12  -4    10096.79    11544.55    322.81 o 
   8  12  -4      484.81      558.65    108.41 o 
  10  12  -4     5794.62     6000.49    242.05 o 
  12  12  -4      393.02      238.07    114.83 o 
 -11  13  -4      726.61      655.78    136.45 o 
  -9  13  -4     1498.11     1605.89    152.71 o 
  -7  13  -4      680.12      477.83    109.44 o 
  -5  13  -4      913.33      759.47    142.58 o 
  -3  13  -4      834.90      790.89    153.09 o 
  -1  13  -4      516.41      613.42    142.89 o 
   1  13  -4      417.06      347.11    132.59 o 
   3  13  -4      372.58      445.22    148.93 o 
   5  13  -4     4031.37     5208.09    240.20 o 
   7  13  -4     2607.53     2917.43    206.09 o 
   9  13  -4     2651.40     3113.71    242.55 o 
  11  13  -4     3825.50     4302.34    225.28 o 
  13  13  -4     1360.62     1669.75    186.58 o 
 -12  14  -4     2179.23     2982.64    272.18 o 
 -10  14  -4      489.75      258.84    122.67 o 
  -8  14  -4     3357.04     3797.19    209.72 o 
  -6  14  -4     1330.58     1127.47    167.34 o 
  -4  14  -4     1651.79     2020.63    277.74 o 
  -2  14  -4     2271.92     2807.77    250.91 o 
   0  14  -4     1763.04     1551.33    200.79 o 
   2  14  -4     2179.91     2155.32    239.18 o 
   4  14  -4     4579.68     5043.38    394.47 o 
   6  14  -4      669.27      923.67    202.98 o 
   8  14  -4     1694.35     2135.79    207.09 o 
  10  14  -4      394.31      273.41    135.05 o 
  12  14  -4       67.58       57.24    132.13 o 
  14  14  -4      529.51      570.09    148.13 o 
 -13  15  -4      619.08      492.48    149.42 o 
 -11  15  -4      366.51      252.32    132.78 o 
  -9  15  -4     1108.58     1169.98    161.94 o 
  -7  15  -4      336.65       83.92    105.14 o 
  -5  15  -4     3962.45     4413.05    496.07 o 
  -3  15  -4     2170.48     2111.06    221.94 o 
  -1  15  -4     3652.97     4685.13    330.71 o 
   1  15  -4       69.80      -38.36    122.27 o 
   3  15  -4     4004.28     5040.98    360.39 o 
   5  15  -4     2200.18     2512.60    361.05 o 
   7  15  -4     2893.03     4045.79    347.74 o 
   9  15  -4      992.07     1179.04    197.14 o 
  11  15  -4     1130.45      984.97    186.17 o 
  13  15  -4      627.09      663.37    184.47 o 
  15  15  -4      127.90       62.39    185.56 o 
 -14  16  -4       31.82      -86.32    136.51 o 
 -12  16  -4       37.59      -52.22    124.78 o 
 -10  16  -4      109.97       49.15    114.76 o 
  -8  16  -4      243.35       88.35    110.78 o 
  -6  16  -4      105.25      -14.08    116.39 o 
  -4  16  -4      190.36      140.09    124.50 o 
  -2  16  -4      418.57      146.08    130.86 o 
   0  16  -4     2941.10     3279.39    289.49 o 
   2  16  -4     3589.44     4913.66    353.06 o 
   4  16  -4       56.87      -87.69    136.45 o 
   6  16  -4     1283.63     1157.06    219.57 o 
   8  16  -4       39.88      -63.46    150.16 o 
  10  16  -4     3126.19     3461.40    349.05 o 
  12  16  -4      507.41      419.00    234.34 o 
  14  16  -4      727.02      795.29    184.11 o 
  16  16  -4      138.97      -43.57    186.51 o 
 -15  17  -4       11.97       -1.19    185.65 o 
 -13  17  -4      617.70      237.04    158.91 o 
 -11  17  -4       12.41      -54.59    128.28 o 
  -9  17  -4     1012.03      822.15    155.69 o 
  -7  17  -4       82.51       84.90    111.32 o 
  -5  17  -4      440.09      287.93    142.24 o 
  -3  17  -4      428.76      243.28    140.08 o 
  -1  17  -4      744.18      705.47    233.75 o 
   1  17  -4      127.60       39.94    133.48 o 
   3  17  -4      257.86      309.97    162.72 o 
   5  17  -4       20.98      -56.01    143.09 o 
   7  17  -4      144.89      168.84    162.55 o 
   9  17  -4      308.81      166.75    184.66 o 
  11  17  -4      277.95      295.20    248.17 o 
  13  17  -4      349.78      222.95    201.98 o 
  15  17  -4      102.64      -14.13    181.85 o 
  17  17  -4      491.89      606.89    231.17 o 
 -16  18  -4      362.41      255.82    273.63 o 
 -14  18  -4      305.97      130.37    161.82 o 
 -12  18  -4      961.62     1570.67    223.81 o 
 -10  18  -4      831.62      619.49    186.97 o 
  -8  18  -4     1038.65     1163.62    295.03 o 
  -6  18  -4     1086.02     1430.74    212.42 o 
  -4  18  -4      131.57       -8.37    129.06 o 
  -2  18  -4     3048.08     3140.28    301.57 o 
   0  18  -4      359.40      446.03    165.97 o 
   2  18  -4     2092.10     2843.37    330.66 o 
   4  18  -4      500.12      450.44    189.91 o 
   6  18  -4      579.05      779.09    204.53 o 
   8  18  -4      106.02      182.81    177.25 o 
  10  18  -4      200.53      131.25    179.24 o 
  12  18  -4       25.86     -149.08    174.18 o 
  14  18  -4       85.05     -129.20    231.98 o 
  16  18  -4       10.91     -206.01    261.79 o 
 -15  19  -4        4.92      -10.99    229.15 o 
 -13  19  -4      194.25      313.72    185.98 o 
 -11  19  -4       65.76       69.18    142.73 o 
  -9  19  -4      563.18      705.69    231.75 o 
  -7  19  -4       53.08      -37.59    138.66 o 
  -5  19  -4      892.68     1256.46    215.72 o 
  -3  19  -4       62.92        8.57    146.17 o 
  -1  19  -4     1271.76     1476.18    343.87 o 
   1  19  -4     1797.99     2473.03    283.78 o 
   3  19  -4     1528.30     1825.38    263.06 o 
   5  19  -4     1658.95     1744.43    298.15 o 
   7  19  -4      844.22      587.89    203.75 o 
   9  19  -4      909.89     1161.32    265.36 o 
  11  19  -4      227.66      180.21    187.66 o 
  13  19  -4      714.73      577.75    222.40 o 
  15  19  -4       42.53      -24.55    281.66 o 
 -14  20  -4       25.88     -161.82    196.22 o 
 -12  20  -4      159.04       -0.35    174.27 o 
 -10  20  -4        9.36     -234.11    156.07 o 
  -8  20  -4       40.94       -3.83    149.84 o 
  -6  20  -4       16.05      -35.47    142.99 o 
  -4  20  -4       89.48       -9.86    147.67 o 
  -2  20  -4      441.98      435.81    177.58 o 
   0  20  -4      150.86     -124.49    149.21 o 
   2  20  -4      129.20      -70.73    177.38 o 
   4  20  -4       64.88      -86.93    163.84 o 
   6  20  -4      712.46      657.19    221.97 o 
   8  20  -4      101.85       49.76    183.44 o 
  10  20  -4      922.86     1062.28    267.22 o 
  12  20  -4      412.64      298.21    226.00 o 
  14  20  -4       52.00       32.71    305.20 o 
 -13  21  -4      727.86      966.25    252.18 o 
 -11  21  -4       33.03     -136.97    172.28 o 
  -9  21  -4      993.73     1214.24    269.79 o 
  -7  21  -4        1.87      -49.69    158.83 o 
  -5  21  -4      683.19      776.99    282.09 o 
  -3  21  -4      226.77      252.52    169.55 o 
  -1  21  -4      117.60       61.25    165.47 o 
   1  21  -4        9.20      -55.70    162.59 o 
   3  21  -4      315.25      498.36    200.33 o 
   5  21  -4       11.99      -15.23    184.15 o 
   7  21  -4       45.83     -106.98    177.44 o 
   9  21  -4      284.70      291.31    210.04 o 
  11  21  -4      105.61      -42.87    202.41 o 
  13  21  -4       45.28     -336.11    262.43 o 
 -12  22  -4      133.01      -35.98    201.03 o 
 -10  22  -4      559.56      572.78    216.80 o 
  -8  22  -4      413.03      511.04    239.58 o 
  -6  22  -4     1053.86     1252.34    239.69 o 
  -4  22  -4       63.81     -105.98    163.95 o 
  -2  22  -4     1163.77     1390.45    251.50 o 
   0  22  -4      165.77      -37.52    173.69 o 
   2  22  -4     1616.06     2489.44    312.03 o 
   4  22  -4        1.58     -137.41    158.09 o 
   6  22  -4      480.06      603.52    310.97 o 
   8  22  -4        5.09      -99.06    198.58 o 
  10  22  -4      161.91       31.79    229.03 o 
  12  22  -4      113.43     -190.62    278.61 o 
  -9  23  -4       54.45      255.25    235.70 o 
  -7  23  -4       35.50     -127.57    204.53 o 
  -5  23  -4      350.22      181.38    190.96 o 
  -3  23  -4      232.44      -84.31    206.84 o 
  -1  23  -4      526.55      342.47    250.05 o 
   1  23  -4      449.25      471.87    218.54 o 
   3  23  -4      560.14     1043.68    263.23 o 
   5  23  -4      658.73      973.46    257.35 o 
   7  23  -4      272.18      189.54    216.50 o 
   9  23  -4      655.77      628.82    249.90 o 
  -8  24  -4        1.48     -243.59    224.70 o 
  -6  24  -4       26.45      -79.48    195.29 o 
  -4  24  -4        8.12       51.86    196.98 o 
  -2  24  -4      100.19       35.60    196.27 o 
   0  24  -4       11.37      -50.56    184.21 o 
   2  24  -4       83.47      223.83    209.08 o 
   4  24  -4        8.16     -181.25    194.46 o 
   6  24  -4      248.47       87.10    220.10 o 
   8  24  -4      103.00       58.37    225.42 o 
  -3  25  -4      195.95       72.88    212.47 o 
  -1  25  -4      108.80      -31.39    206.88 o 
   1  25  -4      146.94      106.72    222.12 o 
   3  25  -4       84.59     -148.41    210.15 o 
  -1   2  -3    32983.05    31357.90    731.40 o 
   1   2  -3    27728.80    31236.20   1340.40 o 
  -2   3  -3     8614.40     8985.99    287.75 o 
   0   3  -3    10623.27    11828.38    288.00 o 
   2   3  -3     9932.37     7326.03    349.57 o 
  -3   4  -3     1927.85     1952.75    127.41 o 
  -1   4  -3    19694.60    23268.69    635.93 o 
   1   4  -3     8588.67     6735.96    152.10 o 
   3   4  -3      546.75      550.61     90.54 o 
  -4   5  -3     2277.05     2088.81    171.37 o 
  -2   5  -3    25990.88    25216.25    674.28 o 
   0   5  -3    17085.21    17266.89    314.35 o 
   2   5  -3    13938.15    12728.21    248.51 o 
   4   5  -3     1235.76     1110.76     91.81 o 
  -5   6  -3     3958.68     4362.08    146.46 o 
  -3   6  -3    14534.61    15555.35    446.52 o 
  -1   6  -3    18643.51    17816.24    432.89 o 
   1   6  -3    46173.55    45950.64    871.44 o 
   3   6  -3    10256.10    10549.91    211.27 o 
   5   6  -3    16026.13    14738.78    298.73 o 
  -6   7  -3     1544.52     2214.59    119.36 o 
  -4   7  -3     8581.46     8704.85    339.91 o 
  -2   7  -3    12944.01    13499.69    341.40 o 
   0   7  -3     7486.31    10836.82    248.74 o 
   2   7  -3    16056.34    17402.07    376.86 o 
   4   7  -3     1071.24     1009.87    135.63 o 
   6   7  -3     4035.44     3172.67    122.16 o 
  -7   8  -3     4884.13     4511.17    155.29 o 
  -5   8  -3     6357.20     5794.42    228.56 o 
  -3   8  -3    14387.07    13523.11    339.38 o 
  -1   8  -3    17245.96    20441.56    483.28 o 
   1   8  -3     9348.05     8997.63    220.39 o 
   3   8  -3     2469.74     2817.05    138.99 o 
   5   8  -3     1986.05     2254.08    116.21 o 
   7   8  -3      856.32      895.59    111.62 o 
  -8   9  -3     2775.51     2570.31    184.18 o 
  -6   9  -3    12719.14    11739.83    293.21 o 
  -4   9  -3     3786.45     4347.65    202.52 o 
  -2   9  -3    11090.03    11062.69    326.87 o 
   0   9  -3    10290.53    10842.07    300.25 o 
   2   9  -3    20152.64    20949.31    444.69 o 
   4   9  -3     4980.63     6092.80    188.57 o 
   6   9  -3     6232.91     6354.67    203.82 o 
   8   9  -3     9754.44     9563.16    278.68 o 
  -9  10  -3     1608.01     2068.15    158.01 o 
  -7  10  -3     1593.80     1776.40    131.33 o 
  -5  10  -3      402.41      556.93    107.45 o 
  -3  10  -3    29227.51    29653.80    809.89 o 
  -1  10  -3      806.11      965.64     93.10 o 
   1  10  -3    15468.78    14990.05    332.64 o 
   3  10  -3      964.79     1337.25    124.21 o 
   5  10  -3    12015.47    12297.56    313.71 o 
   7  10  -3      289.62      254.88     81.19 o 
   9  10  -3    13303.48    13179.73    358.50 o 
 -10  11  -3     3155.28     3279.34    187.88 o 
  -8  11  -3      401.50      307.19     92.46 o 
  -6  11  -3     3057.26     3285.33    426.83 o 
  -4  11  -3        5.12     -107.14     71.43 o 
  -2  11  -3     3899.24     3179.34    237.62 o 
   0  11  -3     1815.48     2281.52    124.31 o 
   2  11  -3     5450.21     4973.61    156.57 o 
   4  11  -3      886.70      958.93    124.06 o 
   6  11  -3        9.88      -20.34     64.29 o 
   8  11  -3     4133.78     4330.96    181.05 o 
  10  11  -3      660.22      563.42    107.03 o 
 -11  12  -3     6234.61     6659.98    247.93 o 
  -9  12  -3     3367.16     3967.71    213.57 o 
  -7  12  -3     6736.41     6597.29    283.58 o 
  -5  12  -3      171.22      -12.70     81.17 o 
  -3  12  -3     4614.86     4055.17    215.96 o 
  -1  12  -3     3137.63     3369.37    223.72 o 
   1  12  -3     6682.85     6986.24    233.14 o 
   3  12  -3      235.57      399.61    112.27 o 
   5  12  -3     5658.72     5987.60    199.10 o 
   7  12  -3      227.23      156.38     82.02 o 
   9  12  -3      542.38      521.39    109.87 o 
  11  12  -3      323.86      399.25    107.91 o 
 -12  13  -3      443.38      670.11    135.00 o 
 -10  13  -3     5189.41     5841.16    230.39 o 
  -8  13  -3     1235.12     1021.99    253.05 o 
  -6  13  -3     5903.04     4769.27    239.14 o 
  -4  13  -3     3875.08     4028.49    217.59 o 
  -2  13  -3     2711.37     2829.97    228.68 o 
   0  13  -3     9891.59     8771.64    354.97 o 
   2  13  -3     4797.89     5030.99    251.22 o 
   4  13  -3    10471.55    11605.28    358.34 o 
   6  13  -3     1912.12     2342.60    222.76 o 
   8  13  -3     6439.51     6493.87    230.19 o 
  10  13  -3      896.57      921.89    132.75 o 
  12  13  -3     1559.11     2013.76    183.01 o 
 -13  14  -3     1206.83     1266.51    159.97 o 
 -11  14  -3      395.77      475.46    146.09 o 
  -9  14  -3      136.10        0.61     89.53 o 
  -7  14  -3      264.55       60.59     84.74 o 
  -5  14  -3       61.82       67.82     98.56 o 
  -3  14  -3     3466.39     3376.80    213.84 o 
  -1  14  -3      130.14      107.56    105.60 o 
   1  14  -3     8097.78     8438.32    358.15 o 
   3  14  -3      566.28      891.93    213.85 o 
   5  14  -3     5693.21     5503.31    232.92 o 
   7  14  -3     4117.59     4054.45    233.27 o 
   9  14  -3     6603.20     6447.19    244.57 o 
  11  14  -3     2361.62     3493.52    223.91 o 
  13  14  -3     2632.28     3513.28    274.74 o 
 -14  15  -3      814.68      965.70    206.83 o 
 -12  15  -3      376.08      259.52    126.49 o 
 -10  15  -3     4156.15     4616.92    394.24 o 
  -8  15  -3     1036.51     1178.38    187.16 o 
  -6  15  -3     1784.86     1946.01    208.14 o 
  -4  15  -3      339.00      365.96    128.03 o 
  -2  15  -3       59.88     -141.44     95.55 o 
   0  15  -3     1004.58      968.47    167.90 o 
   2  15  -3      773.37     1214.92    184.39 o 
   4  15  -3      162.73       36.00    117.64 o 
   6  15  -3       19.24      -83.34    100.65 o 
   8  15  -3     2256.21     3086.58    290.27 o 
  10  15  -3      652.04      491.38    137.90 o 
  12  15  -3     4526.78     5292.44    419.14 o 
  14  15  -3      192.09      126.53    132.62 o 
 -15  16  -3      698.86      829.18    203.89 o 
 -13  16  -3      191.68      162.53    137.15 o 
 -11  16  -3     1591.83     2073.24    221.15 o 
  -9  16  -3     1975.48     2670.19    190.53 o 
  -7  16  -3     1764.65     1591.70    160.70 o 
  -5  16  -3     1044.60      888.68    167.89 o 
  -3  16  -3     2995.18     3693.55    281.59 o 
  -1  16  -3      379.42      262.51    120.67 o 
   1  16  -3     2302.69     2495.78    243.46 o 
   3  16  -3      789.32      870.43    176.52 o 
   5  16  -3      619.09      717.01    174.80 o 
   7  16  -3      330.78      385.90    162.33 o 
   9  16  -3      125.31      101.00    118.62 o 
  11  16  -3      420.66      291.53    135.66 o 
  13  16  -3       21.53      -90.73    129.07 o 
  15  16  -3        7.15      -77.23    165.41 o 
 -16  17  -3       88.28      378.92    192.97 o 
 -14  17  -3      331.38      371.69    152.84 o 
 -12  17  -3      771.91      711.02    165.57 o 
 -10  17  -3      475.07      692.27    159.98 o 
  -8  17  -3      122.75      151.57    154.09 o 
  -6  17  -3      574.09      681.34    237.78 o 
  -4  17  -3      290.79      165.89    128.54 o 
  -2  17  -3      496.09      448.11    145.41 o 
   0  17  -3     3733.55     4437.68    295.14 o 
   2  17  -3      728.81      600.48    159.04 o 
   4  17  -3     2525.59     3626.92    307.44 o 
   6  17  -3      242.30       26.22    139.11 o 
   8  17  -3     1925.64     2558.76    283.27 o 
  10  17  -3      277.26       49.58    155.96 o 
  12  17  -3     1164.41     1146.61    182.10 o 
  14  17  -3      214.15       94.13    178.80 o 
  16  17  -3       35.65       91.32    173.41 o 
 -17  18  -3       66.41     -110.58    231.63 o 
 -15  18  -3       45.61      -23.35    165.07 o 
 -13  18  -3      157.82      100.18    176.29 o 
 -11  18  -3       55.75      -88.62    127.52 o 
  -9  18  -3      202.31      203.87    152.44 o 
  -7  18  -3      242.05      102.68    133.75 o 
  -5  18  -3      114.50      108.08    125.64 o 
  -3  18  -3      195.01      -12.64    117.31 o 
  -1  18  -3      512.41      781.22    174.64 o 
   1  18  -3      867.65      434.72    155.37 o 
   3  18  -3      809.74     1159.04    205.94 o 
   5  18  -3      811.62     1182.86    211.54 o 
   7  18  -3      734.46      406.72    172.04 o 
   9  18  -3      618.62      479.24    185.66 o 
  11  18  -3     1597.96     1757.48    262.80 o 
  13  18  -3      332.39      300.05    244.61 o 
  15  18  -3      161.80      244.97    197.91 o 
  17  18  -3       15.21     -300.32    230.99 o 
 -16  19  -3       60.13       17.07    205.29 o 
 -14  19  -3      846.73     1259.39    255.24 o 
 -12  19  -3      553.45      545.43    234.17 o 
 -10  19  -3      546.20      380.50    178.66 o 
  -8  19  -3      331.47      322.32    184.57 o 
  -6  19  -3      293.00      107.10    139.58 o 
  -4  19  -3      149.94      -50.09    132.07 o 
  -2  19  -3      224.37      152.60    142.48 o 
   0  19  -3      143.50       15.32    134.38 o 
   2  19  -3      448.83      697.54    181.70 o 
   4  19  -3      206.92      113.99    150.57 o 
   6  19  -3       61.74      -21.22    155.64 o 
   8  19  -3       38.98       40.31    158.75 o 
  10  19  -3        8.40      -87.89    162.87 o 
  12  19  -3       82.03      130.46    182.35 o 
  14  19  -3      145.92       30.36    230.62 o 
  16  19  -3      182.67       58.83    264.67 o 
 -15  20  -3      462.54      301.14    224.23 o 
 -13  20  -3       69.90      -83.57    158.71 o 
 -11  20  -3     1937.50     2118.25    363.76 o 
  -9  20  -3       26.73     -114.94    158.91 o 
  -7  20  -3     2369.70     2913.72    342.19 o 
  -5  20  -3      406.19      165.16    156.29 o 
  -3  20  -3      275.20      266.86    157.63 o 
  -1  20  -3     1573.44     1656.88    239.85 o 
   1  20  -3      179.82      -39.50    144.84 o 
   3  20  -3      225.94       84.40    149.13 o 
   5  20  -3      523.29      623.25    202.69 o 
   7  20  -3      414.89      354.90    182.58 o 
   9  20  -3       38.88      -54.96    146.59 o 
  11  20  -3      270.16      434.58    212.24 o 
  13  20  -3       68.04     -254.49    229.64 o 
  15  20  -3      144.81      416.72    264.67 o 
 -14  21  -3       14.80     -198.09    185.01 o 
 -12  21  -3       86.80       22.44    184.67 o 
 -10  21  -3       62.78       80.18    165.88 o 
  -8  21  -3      143.05      187.19    200.85 o 
  -6  21  -3      501.25      384.91    178.44 o 
  -4  21  -3     1014.84     1352.09    232.39 o 
  -2  21  -3      218.67      169.22    149.15 o 
   0  21  -3     2244.94     2633.52    297.47 o 
   2  21  -3      227.68      112.82    156.97 o 
   4  21  -3     1492.01     1608.65    259.33 o 
   6  21  -3      240.85      267.65    189.10 o 
   8  21  -3      665.09      575.21    211.64 o 
  10  21  -3      506.39      312.49    192.71 o 
  12  21  -3      420.46      451.34    279.54 o 
  14  21  -3      119.84      -94.69    248.72 o 
 -13  22  -3       17.60     -210.12    174.81 o 
 -11  22  -3      228.20       49.71    185.47 o 
  -9  22  -3       14.64       64.02    239.11 o 
  -7  22  -3      127.50       40.87    191.84 o 
  -5  22  -3       22.80     -133.34    143.77 o 
  -3  22  -3       32.71      -71.08    155.03 o 
  -1  22  -3      134.63      161.02    163.35 o 
   1  22  -3       62.78      -89.00    163.02 o 
   3  22  -3      130.61      -13.77    155.77 o 
   5  22  -3      215.66       78.93    175.07 o 
   7  22  -3      761.50      923.13    237.34 o 
   9  22  -3       51.90       15.03    193.11 o 
  11  22  -3      640.15     1245.17    343.05 o 
  13  22  -3       73.83     -125.89    298.79 o 
 -12  23  -3      475.93      414.45    235.21 o 
 -10  23  -3      243.05       61.87    197.36 o 
  -8  23  -3      782.54     1379.40    300.13 o 
  -6  23  -3       53.10     -121.90    186.85 o 
  -4  23  -3      765.51      624.48    201.63 o 
  -2  23  -3       69.06      -17.04    156.85 o 
   0  23  -3      358.53      419.40    201.95 o 
   2  23  -3       37.47      -18.09    181.26 o 
   4  23  -3      296.14      184.77    185.87 o 
   6  23  -3       31.72     -115.88    168.78 o 
   8  23  -3       72.06      -89.34    201.90 o 
  10  23  -3       78.64     -274.38    183.08 o 
  12  23  -3       21.91      396.53    299.23 o 
  -9  24  -3       14.35      -53.93    203.15 o 
  -7  24  -3      599.70      579.44    248.88 o 
  -5  24  -3      280.48      421.11    213.62 o 
  -3  24  -3      405.64      450.59    211.63 o 
  -1  24  -3      320.61       65.35    186.42 o 
   1  24  -3      790.99      923.73    320.16 o 
   3  24  -3      655.85      369.86    211.94 o 
   5  24  -3      386.79      253.85    209.57 o 
   7  24  -3      464.58      374.22    215.98 o 
   9  24  -3       40.57      -92.63    192.04 o 
  -6  25  -3        3.61      -28.70    223.33 o 
  -4  25  -3      232.32       -1.00    192.49 o 
  -2  25  -3       17.39     -161.48    180.23 o 
   0  25  -3      360.09      312.34    209.78 o 
   2  25  -3       41.88        9.25    196.17 o 
   4  25  -3      808.08      817.87    246.74 o 
   6  25  -3       82.07      166.24    224.24 o 
  -1   3  -2    38480.77    43700.66   1056.22 o 
   1   3  -2     2083.65     1154.35     72.99 o 
   3   3  -2    16022.86    17742.77    442.09 o 
  -2   4  -2    10877.03    13006.76    360.14 o 
   0   4  -2    89605.94   107429.38   2154.31 o 
   2   4  -2     4578.01     4716.74    114.55 o 
   4   4  -2    12943.00    10428.24    372.49 o 
  -1   5  -2    13067.71    14124.27    331.59 o 
   1   5  -2     5708.48     6354.36    184.19 o 
   3   5  -2     3078.81     2411.36     87.60 o 
   5   5  -2     1539.56     1718.56     88.85 o 
  -4   6  -2    16273.14    16625.92    458.62 o 
  -2   6  -2    28000.59    31489.94   1033.40 o 
   0   6  -2     7188.99     7765.26    212.09 o 
   2   6  -2      136.87      225.76     43.02 o 
   4   6  -2       94.72       78.85     44.82 o 
   6   6  -2     2971.20     3489.75    172.64 o 
  -5   7  -2    19011.55    19756.95    397.43 o 
  -3   7  -2     4585.29     5091.40    205.62 o 
  -1   7  -2    44824.91    49771.93   1306.84 o 
   1   7  -2      601.84      890.13     61.56 o 
   3   7  -2    20993.38    22801.13    467.00 o 
   5   7  -2      636.62      613.76     72.14 o 
   7   7  -2     3720.93     3007.43    134.71 o 
  -6   8  -2     3448.72     3780.08    146.86 o 
  -4   8  -2    22491.63    20669.66    661.56 o 
  -2   8  -2    10327.52     9610.28    316.09 o 
   0   8  -2    20938.44    18765.47    439.75 o 
   2   8  -2     5417.67     5035.57    143.60 o 
   4   8  -2     5696.60     5451.81    169.87 o 
   6   8  -2     7976.95     7453.74    209.61 o 
   8   8  -2     1910.54     2108.16    129.07 o 
  -7   9  -2     4464.87     5381.42    185.06 o 
  -5   9  -2     2883.21     3673.60    175.66 o 
  -3   9  -2     2307.78     2476.66    159.31 o 
  -1   9  -2    14285.77    16058.49    454.35 o 
   1   9  -2     4744.05     5005.48    148.01 o 
   3   9  -2     5911.45     5790.04    167.40 o 
   5   9  -2      182.63      327.24     65.75 o 
   7   9  -2     5335.08     5171.42    177.79 o 
   9   9  -2     1752.20     2042.03    142.94 o 
  -8  10  -2    15173.02    14917.34    375.90 o 
  -6  10  -2     1865.49     1406.55    117.96 o 
  -4  10  -2    14052.62    15174.69    459.93 o 
  -2  10  -2     4396.28     4794.49    226.00 o 
   0  10  -2     7490.01     7458.71    221.56 o 
   2  10  -2     3414.30     3328.36    178.54 o 
   4  10  -2      150.71      157.68     80.83 o 
   6  10  -2     3695.56     3464.45    148.28 o 
   8  10  -2     4068.14     4434.42    169.47 o 
  10  10  -2      251.71      459.98     94.08 o 
  -9  11  -2     8455.91     8144.73    254.90 o 
  -7  11  -2     1359.40     1415.16    127.09 o 
  -5  11  -2    18889.28    18080.32    536.54 o 
  -3  11  -2      491.90      467.41    104.01 o 
  -1  11  -2    25565.10    24194.87    563.50 o 
   1  11  -2      404.24      458.05     65.78 o 
   3  11  -2    19272.29    18582.69    407.09 o 
   5  11  -2      403.16      415.40     79.26 o 
   7  11  -2    12098.08    14906.08    371.36 o 
   9  11  -2     1479.86     1589.45    137.72 o 
  11  11  -2     1559.02     1309.00    201.42 o 
 -10  12  -2      919.35      982.06    124.25 o 
  -8  12  -2      190.89       91.99     84.24 o 
  -6  12  -2      595.46      411.28     84.26 o 
  -4  12  -2     3716.70     3520.34    429.38 o 
  -2  12  -2     7350.41     7234.72    291.45 o 
   0  12  -2     6218.22     5595.94    219.27 o 
   2  12  -2     4919.12     4540.29    152.17 o 
   4  12  -2     9828.59     9531.15    256.15 o 
   6  12  -2     8047.22     7533.73    232.41 o 
   8  12  -2     4313.54     3805.75    166.86 o 
  10  12  -2    11233.94    11643.89    330.59 o 
  12  12  -2      763.25      974.06    134.35 o 
 -11  13  -2     1139.19     1169.06    161.68 o 
  -9  13  -2     2657.91     2916.70    185.65 o 
  -7  13  -2      601.16      608.98    103.90 o 
  -5  13  -2      979.39     1322.89    159.86 o 
  -3  13  -2       96.09      129.00     93.35 o 
  -1  13  -2     1186.38     1229.37    166.08 o 
   1  13  -2       72.06       15.79     55.98 o 
   3  13  -2      704.95      771.79    116.17 o 
   5  13  -2      357.68      375.40     85.07 o 
   7  13  -2     1067.52      928.48    111.46 o 
   9  13  -2     2446.15     3029.41    186.90 o 
  11  13  -2     3600.68     4141.70    263.32 o 
  13  13  -2     1509.62     1982.37    182.04 o 
 -12  14  -2     6321.81     6794.09    252.41 o 
 -10  14  -2      539.81      493.14    113.31 o 
  -8  14  -2     9310.41     8930.47    258.89 o 
  -6  14  -2     1850.33     2169.21    190.24 o 
  -4  14  -2     3414.93     3556.85    308.52 o 
  -2  14  -2     4937.33     3872.69    222.85 o 
   0  14  -2     1581.03     1251.00    162.53 o 
   2  14  -2     1625.56     1543.51    161.22 o 
   4  14  -2      480.51      602.37    102.53 o 
   6  14  -2     2694.55     3389.64    187.92 o 
   8  14  -2      298.26      227.48     89.71 o 
  10  14  -2      629.76      965.01    127.57 o 
  12  14  -2       48.20      106.92    106.17 o 
  14  14  -2      146.39      114.04    125.38 o 
 -13  15  -2      765.28      775.23    158.89 o 
 -11  15  -2      530.19      684.48    150.79 o 
  -9  15  -2      971.87      790.02    128.00 o 
  -7  15  -2     1331.09     1409.47    144.80 o 
  -5  15  -2     7639.56     7802.37    333.16 o 
  -3  15  -2      556.71      535.19    131.79 o 
  -1  15  -2     6768.34     6434.22    293.60 o 
   1  15  -2     1069.01     1084.59    161.03 o 
   3  15  -2     4621.10     6278.19    239.09 o 
   5  15  -2     1508.42     2075.79    220.45 o 
   7  15  -2     2889.19     3304.01    200.85 o 
   9  15  -2     2553.20     3227.53    206.79 o 
  11  15  -2     3856.53     4466.18    287.23 o 
  13  15  -2      973.87      994.61    171.18 o 
  15  15  -2      729.02      719.18    183.06 o 
 -14  16  -2       10.39      -87.75    121.99 o 
 -12  16  -2      132.67       13.96    122.40 o 
 -10  16  -2       14.29       10.47    109.75 o 
  -8  16  -2      824.52      602.23    148.71 o 
  -6  16  -2     1329.27     1643.92    145.04 o 
  -4  16  -2      248.60      142.58    108.39 o 
  -2  16  -2     1768.23     2378.47    245.43 o 
   0  16  -2     1448.77     1549.17    192.90 o 
   2  16  -2     2227.95     3083.35    261.46 o 
   4  16  -2      340.19      349.45    135.54 o 
   6  16  -2     4332.54     4817.84    279.98 o 
   8  16  -2      149.80      -95.62    101.40 o 
  10  16  -2     5105.81     5503.66    265.11 o 
  12  16  -2      286.79      489.26    129.68 o 
  14  16  -2     1214.78     1441.54    197.64 o 
  16  16  -2      147.50       49.59    172.65 o 
 -15  17  -2       45.08     -156.13    154.61 o 
 -13  17  -2      619.38      601.58    185.41 o 
 -11  17  -2      494.57      458.80    146.92 o 
  -9  17  -2      393.16      239.64    124.09 o 
  -7  17  -2       95.61      199.95    148.52 o 
  -5  17  -2     2458.49     2717.70    251.59 o 
  -3  17  -2      851.51      859.57    166.15 o 
  -1  17  -2     2839.70     3492.90    277.20 o 
   1  17  -2     1616.11     2053.43    223.28 o 
   3  17  -2      260.60      399.93    145.32 o 
   5  17  -2        4.02      -91.29    108.29 o 
   7  17  -2      667.84      687.64    169.16 o 
   9  17  -2      606.26      549.77    141.83 o 
  11  17  -2      291.12      247.10    133.95 o 
  13  17  -2     1513.58     1702.55    242.87 o 
  15  17  -2       37.56     -120.21    148.39 o 
  17  17  -2      527.98      913.80    236.79 o 
 -16  18  -2      846.54      850.09    235.69 o 
 -14  18  -2      305.86      240.66    177.56 o 
 -12  18  -2     1811.21     1985.89    309.41 o 
 -10  18  -2      945.52      801.06    184.33 o 
  -8  18  -2     1399.81     1548.45    243.84 o 
  -6  18  -2     2164.54     2489.74    252.06 o 
  -4  18  -2      424.12      357.75    137.80 o 
  -2  18  -2     3125.36     3330.45    278.91 o 
   0  18  -2     2311.98     2914.00    263.74 o 
   2  18  -2     2470.01     3139.65    280.19 o 
   4  18  -2     1660.08     2060.47    233.19 o 
   6  18  -2     1788.00     2175.51    245.14 o 
   8  18  -2      730.19      706.81    227.51 o 
  10  18  -2      133.50      114.78    144.19 o 
  12  18  -2      131.66       65.37    216.50 o 
  14  18  -2      274.62      238.43    177.26 o 
  16  18  -2       76.25       27.69    226.62 o 
  18  18  -2        9.51       44.17    258.74 o 
 -17  19  -2      114.70      -40.83    204.79 o 
 -15  19  -2       25.15      -38.19    180.76 o 
 -13  19  -2      263.59      148.65    165.20 o 
 -11  19  -2        4.30     -197.35    131.57 o 
  -9  19  -2     1015.33     1476.54    266.28 o 
  -7  19  -2      654.72      533.22    279.99 o 
  -5  19  -2     1945.28     2121.87    244.46 o 
  -3  19  -2     2002.44     1859.26    260.95 o 
  -1  19  -2      947.99     1088.55    191.62 o 
   1  19  -2      447.37      529.99    160.25 o 
   3  19  -2      791.75      504.86    164.25 o 
   5  19  -2      147.78       58.43    139.93 o 
   7  19  -2     1215.74     1682.28    232.69 o 
   9  19  -2     1759.72     1538.19    237.41 o 
  11  19  -2       78.00       14.22    155.66 o 
  13  19  -2      732.31      424.48    244.19 o 
  15  19  -2       57.47      -81.14    183.17 o 
  17  19  -2      519.57      345.94    346.61 o 
 -16  20  -2      246.91      -32.20    206.01 o 
 -14  20  -2      112.72      -39.46    183.84 o 
 -12  20  -2      438.19      177.54    174.65 o 
 -10  20  -2      258.97      308.20    168.54 o 
  -8  20  -2        7.85      -12.73    166.56 o 
  -6  20  -2      543.00      502.17    186.40 o 
  -4  20  -2      110.09       93.08    146.45 o 
  -2  20  -2      566.41      254.71    150.46 o 
   0  20  -2      553.64      530.85    176.01 o 
   2  20  -2      719.60      591.64    183.67 o 
   4  20  -2       59.15       55.89    134.77 o 
   6  20  -2      375.22      371.02    167.78 o 
   8  20  -2       92.12      -44.12    151.44 o 
  10  20  -2      938.76      924.93    206.67 o 
  12  20  -2      188.34      310.38    241.91 o 
  14  20  -2      349.60      262.77    240.52 o 
  16  20  -2      222.84       33.76    423.90 o 
 -15  21  -2       23.76       43.97    235.00 o 
 -13  21  -2     1054.74     1454.96    261.60 o 
 -11  21  -2       45.69      204.31    173.95 o 
  -9  21  -2     1861.49     2579.93    343.26 o 
  -7  21  -2       61.30      -55.02    151.49 o 
  -5  21  -2     1170.00     1032.99    207.70 o 
  -3  21  -2      772.00      540.84    169.74 o 
  -1  21  -2       80.34      -16.46    146.34 o 
   1  21  -2       35.20      -59.49    140.03 o 
   3  21  -2      739.33      606.24    190.43 o 
   5  21  -2       48.32      -63.89    145.91 o 
   7  21  -2       25.02      -97.55    150.24 o 
   9  21  -2      130.05       33.78    162.56 o 
  11  21  -2       92.90       30.92    205.41 o 
  13  21  -2       13.18     -269.06    200.97 o 
  15  21  -2       48.10      114.24    403.87 o 
 -14  22  -2      188.29       32.54    269.71 o 
 -12  22  -2      425.85      923.82    336.11 o 
 -10  22  -2      413.31      370.43    192.20 o 
  -8  22  -2      426.37      333.29    214.25 o 
  -6  22  -2     1578.30     2139.76    640.18 o 
  -4  22  -2      183.64      251.14    172.67 o 
  -2  22  -2     2523.49     3203.80    312.57 o 
   0  22  -2       19.68     -175.58    147.68 o 
   2  22  -2     1000.42      755.01    199.99 o 
   4  22  -2      279.85       30.60    156.87 o 
   6  22  -2      280.83      187.14    176.78 o 
   8  22  -2      111.90     -238.13    158.75 o 
  10  22  -2      104.80     -295.45    206.62 o 
  12  22  -2        1.58     -183.62    208.66 o 
  14  22  -2      188.49        1.74    404.00 o 
 -13  23  -2       34.14     -249.32    227.19 o 
 -11  23  -2        8.11     -268.79    179.19 o 
  -9  23  -2      114.08      125.22    201.27 o 
  -7  23  -2      123.84       66.19    210.46 o 
  -5  23  -2      176.47      155.66    196.33 o 
  -3  23  -2      183.89       87.95    177.04 o 
  -1  23  -2      904.40      768.00    213.12 o 
   1  23  -2      246.48      521.89    192.26 o 
   3  23  -2      851.68     1198.73    245.00 o 
   5  23  -2     1179.19      972.19    225.21 o 
   7  23  -2       89.57     -175.31    155.51 o 
   9  23  -2      970.29     1208.34    256.54 o 
  11  23  -2        7.31     -220.73    222.62 o 
  13  23  -2      478.92      499.23    278.28 o 
 -10  24  -2      210.20      -22.16    197.91 o 
  -8  24  -2       59.13      102.54    217.13 o 
  -6  24  -2       66.90      -44.49    185.67 o 
  -4  24  -2       63.16       71.03    174.20 o 
  -2  24  -2       34.67      -88.03    170.71 o 
   0  24  -2       66.79       50.50    176.18 o 
   2  24  -2       48.50        6.30    173.07 o 
   4  24  -2        8.22      -85.15    182.19 o 
   6  24  -2      541.06      343.57    195.59 o 
   8  24  -2      126.43       60.92    187.19 o 
  10  24  -2      246.49      471.53    289.03 o 
  -7  25  -2       29.53     -159.87    195.24 o 
  -5  25  -2      498.28      300.44    372.00 o 
  -3  25  -2      323.97      364.64    210.87 o 
  -1  25  -2      139.62       23.03    180.99 o 
   1  25  -2      166.88      -51.54    187.64 o 
   3  25  -2      106.01       81.17    180.82 o 
   5  25  -2       25.73       -7.78    202.78 o 
   7  25  -2       18.76     -264.18    182.01 o 
  -4  26  -2       26.47     -101.07    212.01 o 
  -2  26  -2      520.47      451.18    225.68 o 
   0  26  -2       13.48       86.71    200.69 o 
   2  26  -2      704.40      800.60    233.99 o 
   4  26  -2       51.79     -170.16    190.19 o 
  -1   2  -1    68412.10    62625.15   1476.45 o 
   1   2  -1    87970.94    93198.86   1424.79 o 
  -2   3  -1    60912.14    47719.71   2129.01 o 
   2   3  -1    10791.88    18929.42    310.50 o 
  -3   4  -1     2433.71     3181.79    110.48 o 
  -1   4  -1    37661.28    27860.71   1321.63 o 
   3   4  -1     7832.45     9992.00    222.88 o 
  -4   5  -1     1171.34     2020.46     77.43 o 
  -2   5  -1    60226.27    63501.49   3172.96 o 
   0   5  -1    70089.06    94990.81   1885.86 o 
   2   5  -1    12643.03    14113.94    328.21 o 
   4   5  -1     9402.26     9850.00    232.64 o 
  -5   6  -1     1652.59     1351.91     82.26 o 
  -3   6  -1    12901.75     9359.05    364.78 o 
  -1   6  -1    46735.52    46771.38   1373.49 o 
   1   6  -1     3105.26     3352.82     95.80 o 
   3   6  -1    12258.87    15095.93    316.00 o 
   5   6  -1     5489.75     4804.81    147.34 o 
  -6   7  -1      695.06      618.91     74.95 o 
  -4   7  -1    15470.66    14661.34    418.95 o 
  -2   7  -1     7799.12     7812.98    255.54 o 
   0   7  -1     6330.36     7166.78    170.21 o 
   2   7  -1    11812.67    11580.51    252.85 o 
   4   7  -1       10.36       24.90     40.61 o 
   6   7  -1     5166.47     5082.04    153.82 o 
  -7   8  -1     8999.06     7903.59    218.46 o 
  -5   8  -1     1395.97     1824.43    111.57 o 
  -3   8  -1     9499.41     8798.22    289.37 o 
  -1   8  -1     1801.50     2107.37    105.41 o 
   1   8  -1     3403.19     2884.02    100.65 o 
   3   8  -1      389.93      197.71     50.63 o 
   5   8  -1      869.21     1218.30     89.05 o 
   7   8  -1     3828.82     3198.74    200.86 o 
  -8   9  -1      896.82      787.48     92.62 o 
  -6   9  -1    15053.26    15361.05    329.90 o 
  -4   9  -1     3842.72     2889.39    150.03 o 
  -2   9  -1    60882.67    54611.56   1130.17 o 
   0   9  -1    17046.51    19748.43    406.45 o 
   2   9  -1    10027.83    10298.86    249.32 o 
   4   9  -1     9287.12     7502.87    201.55 o 
   6   9  -1     3463.66     3065.73    125.67 o 
   8   9  -1     6562.67     6693.89    204.21 o 
  -9  10  -1      114.92       62.81     66.05 o 
  -7  10  -1      521.66      248.73     72.47 o 
  -5  10  -1     4224.05     5031.13    155.43 o 
  -3  10  -1    19938.37    19410.03    558.68 o 
  -1  10  -1     1729.07     1778.14    155.31 o 
   1  10  -1    27383.74    25727.47    517.35 o 
   3  10  -1      437.18      416.12     66.98 o 
   5  10  -1    13029.34    16201.59    367.51 o 
   7  10  -1     1155.65      893.74     93.89 o 
   9  10  -1     8366.76     7849.19    234.07 o 
 -10  11  -1     3287.56     3672.91    167.07 o 
  -8  11  -1       95.73      -34.35     65.13 o 
  -6  11  -1     5445.52     5253.28    176.09 o 
  -4  11  -1     1511.89     2023.37    171.68 o 
  -2  11  -1    18182.45    17572.04    428.66 o 
   0  11  -1     5422.11     5996.72    200.41 o 
   2  11  -1     2954.67     2729.03    116.51 o 
   4  11  -1     6398.88     6938.83    203.42 o 
   6  11  -1     1709.00     2687.67    148.40 o 
   8  11  -1     8644.43     8207.29    241.07 o 
  10  11  -1     1622.40     1798.94    159.76 o 
 -11  12  -1     4963.87     4966.26    220.29 o 
  -9  12  -1     1085.99     1079.89    118.02 o 
  -7  12  -1     7481.38     7121.43    252.17 o 
  -5  12  -1     7963.29     7716.53    301.53 o 
  -3  12  -1    31661.02    33170.20    742.23 o 
  -1  12  -1      916.05      917.51     98.47 o 
   1  12  -1     9740.75     8453.80    250.45 o 
   3  12  -1     1221.75     1658.32    154.84 o 
   5  12  -1     3314.23     3517.03    148.92 o 
   7  12  -1     2339.07     3071.77    163.46 o 
   9  12  -1      527.01      603.63     97.00 o 
  11  12  -1     1044.22      948.84    118.96 o 
 -12  13  -1      267.98      198.89    109.55 o 
 -10  13  -1     4134.59     3957.71    197.46 o 
  -8  13  -1      101.93       98.16     76.01 o 
  -6  13  -1     9497.31     9746.50    273.07 o 
  -4  13  -1    11364.98    11099.01    387.53 o 
  -2  13  -1    10135.02     9538.42    281.86 o 
   0  13  -1     6340.31     5850.63    268.10 o 
   2  13  -1     6246.78     4845.16    166.72 o 
   4  13  -1     3866.12     3992.57    181.76 o 
   6  13  -1     8285.97     8752.46    256.34 o 
   8  13  -1     5523.08     5884.71    205.33 o 
  10  13  -1      355.42      194.87     84.29 o 
  12  13  -1     2795.73     3686.80    210.20 o 
 -13  14  -1       33.05     -124.88     96.60 o 
 -11  14  -1      262.97      204.42    104.40 o 
  -9  14  -1      146.56      104.60     85.83 o 
  -7  14  -1      419.82      423.74    102.00 o 
  -5  14  -1     1653.16     1696.07    242.11 o 
  -3  14  -1    10753.96    10144.90    376.31 o 
  -1  14  -1      543.70      515.02     95.13 o 
   1  14  -1     4392.77     4208.13    178.81 o 
   3  14  -1       63.38      119.69     70.61 o 
   5  14  -1     3251.59     3054.84    166.41 o 
   7  14  -1     2015.81     2302.86    162.13 o 
   9  14  -1     2316.50     3157.04    193.62 o 
  11  14  -1     4105.82     3719.91    203.37 o 
  13  14  -1     1574.87     1857.11    195.09 o 
 -14  15  -1      451.01      460.31    142.90 o 
 -12  15  -1     1417.55     1362.29    172.06 o 
 -10  15  -1     1248.87     1220.70    153.95 o 
  -8  15  -1     1272.79     1753.39    193.91 o 
  -6  15  -1      673.20      764.19    110.69 o 
  -4  15  -1      381.87      300.76    118.99 o 
  -2  15  -1      208.31      131.44    103.02 o 
   0  15  -1       39.64     -117.30     80.42 o 
   2  15  -1      379.43      387.97     88.72 o 
   4  15  -1      670.18      723.28    128.07 o 
   6  15  -1      158.83      156.90     86.66 o 
   8  15  -1     1071.42     1184.31    154.40 o 
  10  15  -1       60.61     -118.82     83.64 o 
  12  15  -1     2869.09     3579.77    260.80 o 
  14  15  -1      212.00      -36.71    120.30 o 
 -15  16  -1     1689.12     2162.40    273.14 o 
 -13  16  -1      882.76      994.79    203.11 o 
 -11  16  -1      833.41      974.21    189.17 o 
  -9  16  -1       96.50      -16.48     96.54 o 
  -7  16  -1     5967.79     5014.87    256.87 o 
  -5  16  -1      410.51      324.77    136.40 o 
  -3  16  -1    11792.80    10595.32    406.99 o 
  -1  16  -1     3818.57     4107.08    278.82 o 
   1  16  -1     5222.27     4548.14    319.49 o 
   3  16  -1     1311.59     1166.01    221.88 o 
   5  16  -1     4681.71     4161.22    183.60 o 
   7  16  -1      742.70      941.10    128.29 o 
   9  16  -1       58.36       57.01     93.22 o 
  11  16  -1      122.62       50.16    101.08 o 
  13  16  -1      174.08      177.32    137.79 o 
  15  16  -1      421.80      181.76    165.88 o 
 -16  17  -1       48.95     -141.22    155.26 o 
 -14  17  -1     1703.55     2153.34    268.58 o 
 -12  17  -1      411.66      335.14    156.18 o 
 -10  17  -1      394.64      233.26    137.62 o 
  -8  17  -1       90.34      152.22    137.41 o 
  -6  17  -1     1379.14     1192.42    213.78 o 
  -4  17  -1     6795.00     6468.79    311.08 o 
  -2  17  -1      579.13      534.77    140.47 o 
   0  17  -1     5093.09     5452.41    305.42 o 
   2  17  -1      569.56      599.93    192.75 o 
   4  17  -1     6490.10     6662.41    332.75 o 
   6  17  -1      867.96     1020.91    188.65 o 
   8  17  -1     3423.80     3982.84    238.29 o 
  10  17  -1      256.69      305.74    116.37 o 
  12  17  -1     1307.79     1586.22    200.33 o 
  14  17  -1      146.44      -46.62    147.88 o 
  16  17  -1     1224.36     1671.62    374.74 o 
 -17  18  -1       39.94      -49.12    198.61 o 
 -15  18  -1      145.91     -101.98    244.13 o 
 -13  18  -1      112.86       71.95    159.54 o 
 -11  18  -1       17.69      -34.79    133.16 o 
  -9  18  -1      662.02      698.37    173.88 o 
  -7  18  -1       25.53      -20.39    190.12 o 
  -5  18  -1     1890.03     2553.36    282.89 o 
  -3  18  -1      105.11      124.16    116.52 o 
  -1  18  -1       34.53      -65.69    110.77 o 
   1  18  -1      840.06     1119.37    199.69 o 
   3  18  -1      218.49      -23.76    109.56 o 
   5  18  -1     2855.73     3422.82    281.75 o 
   7  18  -1      774.06      433.25    154.23 o 
   9  18  -1      947.34      800.01    203.49 o 
  11  18  -1     1763.19     2020.77    243.28 o 
  13  18  -1      146.88      110.37    153.35 o 
  15  18  -1     1219.41     1558.33    405.95 o 
  17  18  -1       29.79       23.99    183.80 o 
 -18  19  -1      858.62     1729.82    375.15 o 
 -16  19  -1      435.44      430.94    265.22 o 
 -14  19  -1      778.61      714.62    212.71 o 
 -12  19  -1     1118.30     1976.40    336.79 o 
 -10  19  -1     1169.13     1884.45    241.63 o 
  -8  19  -1     1279.07     1759.12    269.94 o 
  -6  19  -1      575.08      377.23    167.22 o 
  -4  19  -1     1139.52     1085.60    193.83 o 
  -2  19  -1      157.00      146.99    129.08 o 
   0  19  -1      344.99      319.12    145.57 o 
   2  19  -1       68.80      -38.80    123.75 o 
   4  19  -1       44.92     -130.10    111.92 o 
   6  19  -1      585.37      423.72    158.46 o 
   8  19  -1      235.14      142.39    136.47 o 
  10  19  -1      157.90      151.99    143.98 o 
  12  19  -1      185.99      218.60    247.35 o 
  14  19  -1       36.56       72.00    232.59 o 
  16  19  -1      159.65      161.10    301.93 o 
  18  19  -1      375.91      172.86    366.81 o 
 -17  20  -1        1.52      -41.93    253.77 o 
 -15  20  -1      292.08      377.23    497.28 o 
 -13  20  -1        3.92      218.57    216.56 o 
 -11  20  -1     1324.19     1503.75    486.07 o 
  -9  20  -1       15.75      -50.46    135.04 o 
  -7  20  -1     3697.56     5354.22    706.76 o 
  -5  20  -1      305.60      276.15    181.75 o 
  -3  20  -1     3380.43     4154.16    329.95 o 
  -1  20  -1      732.31     1021.82    188.19 o 
   1  20  -1     1641.10     1836.28    230.50 o 
   3  20  -1      297.45      263.49    153.43 o 
   5  20  -1     1202.38     1378.03    214.67 o 
   7  20  -1      716.10      724.50    184.99 o 
   9  20  -1      156.29       71.86    135.87 o 
  11  20  -1      388.35      231.93    220.05 o 
  13  20  -1       51.91     -133.50    180.44 o 
  15  20  -1      116.52     -170.01    236.92 o 
  17  20  -1        2.47     -206.23    261.68 o 
 -16  21  -1       73.07      139.90    238.51 o 
 -14  21  -1       18.99      -42.96    225.72 o 
 -12  21  -1       48.24      170.68    192.74 o 
 -10  21  -1       13.23     -133.18    174.08 o 
  -8  21  -1      399.89      293.52    191.19 o 
  -6  21  -1      481.44      501.77    198.17 o 
  -4  21  -1     2424.35     2769.13    332.62 o 
  -2  21  -1      470.56      506.00    164.82 o 
   0  21  -1     1963.31     2537.85    433.78 o 
   2  21  -1       50.66      158.09    143.89 o 
   4  21  -1     1792.15     2029.14    254.90 o 
   6  21  -1      699.08      846.91    197.48 o 
   8  21  -1     1162.31     1182.68    216.62 o 
  10  21  -1      239.52       52.05    192.79 o 
  12  21  -1      644.37      670.86    306.39 o 
  14  21  -1       76.14      341.93    395.49 o 
  16  21  -1      368.29      338.38    385.85 o 
 -15  22  -1      196.49      166.96    274.88 o 
 -13  22  -1        3.87      -79.16    228.60 o 
 -11  22  -1      278.71     -119.94    189.23 o 
  -9  22  -1        8.58     -242.46    161.64 o 
  -7  22  -1       50.19       94.97    181.89 o 
  -5  22  -1      190.48      176.05    177.56 o 
  -3  22  -1       43.65     -125.35    150.19 o 
  -1  22  -1       10.78     -182.60    140.01 o 
   1  22  -1      439.91      418.54    170.30 o 
   3  22  -1      143.66      -31.69    145.00 o 
   5  22  -1       44.11      -83.25    149.08 o 
   7  22  -1      688.53      780.80    208.73 o 
   9  22  -1       10.69     -200.05    187.84 o 
  11  22  -1      846.39     1087.97    285.22 o 
  13  22  -1      211.25      487.11    414.76 o 
  15  22  -1      379.69      301.06    442.18 o 
 -12  23  -1      510.63      614.98    280.04 o 
 -10  23  -1      334.90      154.35    221.28 o 
  -8  23  -1      280.38      358.51    213.18 o 
  -6  23  -1      254.07       66.85    188.87 o 
  -4  23  -1      813.17     1077.31    260.18 o 
  -2  23  -1        4.68     -195.56    147.59 o 
   0  23  -1      350.10      128.16    161.71 o 
   2  23  -1       17.70     -149.68    144.87 o 
   4  23  -1       72.39      -22.90    169.43 o 
   6  23  -1       66.31      -83.34    158.18 o 
   8  23  -1       37.97      -50.53    169.57 o 
  10  23  -1      157.22       -5.54    216.76 o 
  12  23  -1       74.37        1.62    238.33 o 
 -11  24  -1      278.51      191.99    230.35 o 
  -9  24  -1       20.52      -31.97    199.36 o 
  -7  24  -1      840.41      979.88    275.31 o 
  -5  24  -1      458.74      227.07    213.76 o 
  -3  24  -1      610.36      767.42    389.77 o 
  -1  24  -1      970.22     1157.93    238.15 o 
   1  24  -1      767.86      545.75    206.49 o 
   3  24  -1      393.87      317.82    188.78 o 
   5  24  -1      133.68     -124.74    162.67 o 
   7  24  -1      295.82      286.07    182.16 o 
   9  24  -1        6.18     -307.25    204.83 o 
  11  24  -1       47.50      -57.85    237.79 o 
  -8  25  -1       34.64       73.82    211.66 o 
  -6  25  -1       40.49     -272.23    194.45 o 
  -4  25  -1      430.86      448.18    245.78 o 
  -2  25  -1        6.39      -97.78    189.65 o 
   0  25  -1      628.11      771.87    225.12 o 
   2  25  -1       67.83      140.22    180.39 o 
   4  25  -1      697.73      547.83    211.66 o 
   6  25  -1       35.61      -20.66    189.53 o 
   8  25  -1      477.26      346.41    252.26 o 
  -5  26  -1        1.28     -128.31    205.80 o 
  -3  26  -1        3.76      -39.00    215.60 o 
  -1  26  -1       55.39       47.18    191.71 o 
   1  26  -1       11.83       -9.14    201.42 o 
   3  26  -1       66.65       -3.53    189.01 o 
   5  26  -1        4.55     -266.90    177.93 o 
   0   2   0    47435.56    25535.42    596.88 o 
  -1   3   0    13016.08    22706.59    615.47 o 
   1   3   0       92.70      144.77     25.08 o 
   3   3   0    16346.36    21275.59    402.04 o 
  -2   4   0       60.48      -13.57     33.16 o 
   2   4   0     9259.40     5141.36    123.02 o 
   4   4   0    11157.36    19816.17    387.46 o 
  -3   5   0    23596.81    28223.89    546.68 o 
  -1   5   0   191485.00   238719.16   4725.37 o 
   3   5   0      137.95      135.93     37.59 o 
   5   5   0     8268.48    10842.41    240.63 o 
  -4   6   0    15027.46    23710.73    514.88 o 
  -2   6   0    55308.75    69571.27   1398.29 o 
   0   6   0    16673.45    24613.73    474.49 o 
   2   6   0    20768.15    31331.32    592.30 o 
   4   6   0     3561.96     4698.84    131.01 o 
   6   6   0      394.27      414.66     55.80 o 
  -5   7   0     3801.53     4833.86    147.39 o 
  -3   7   0    27794.95    29506.75    726.81 o 
  -1   7   0    72232.24    57049.48   1652.45 o 
   1   7   0    10147.15    13905.74    297.43 o 
   3   7   0    15687.69    14841.56    315.54 o 
   5   7   0       60.62       11.31     37.65 o 
   7   7   0     3868.30     3175.67    115.30 o 
  -6   8   0      360.87      610.73     69.73 o 
  -4   8   0    32852.78    32819.45    650.15 o 
  -2   8   0    29284.25    30846.54    671.30 o 
   0   8   0     8729.90    12472.27    278.36 o 
   2   8   0      991.10      671.85     66.03 o 
   4   8   0     2516.86     1639.82     92.93 o 
   6   8   0     3205.51     5276.33    239.27 o 
   8   8   0      390.38      220.72     58.03 o 
  -7   9   0     7220.47     6706.99    191.27 o 
  -5   9   0      248.21      214.98     60.32 o 
  -1   9   0     5055.23     6049.26    190.84 o 
   1   9   0      792.10      924.35     79.49 o 
   3   9   0     2067.51     1561.89    189.24 o 
   5   9   0      568.30      646.93     70.97 o 
   7   9   0     3424.46     2581.85    114.24 o 
   9   9   0      626.87     1127.60    102.93 o 
  -8  10   0     8182.73     7323.98    210.18 o 
  -6  10   0     2334.67     1848.50    197.41 o 
  -4  10   0     6871.32     7028.25    192.60 o 
  -2  10   0      583.69      979.48     98.93 o 
   2  10   0       10.25       24.63     48.78 o 
   6  10   0     4275.72     4600.33    154.85 o 
   8  10   0       80.03      -26.84     53.52 o 
  10  10   0       55.40       24.48     61.98 o 
  -9  11   0     3543.18     3670.08    198.20 o 
  -7  11   0       71.90       -6.43     55.17 o 
  -5  11   0     4998.55     3072.96    109.66 o 
  -3  11   0     4473.75     3369.98    147.08 o 
  -1  11   0    41344.55    44799.18    968.81 o 
   1  11   0      257.70      122.34     60.59 o 
   3  11   0    49549.44    48879.35    939.82 o 
   5  11   0     3000.81     2485.22    201.92 o 
   7  11   0     3855.50     3089.37    170.00 o 
   9  11   0     5246.06     5752.60    190.73 o 
  11  11   0      163.67      150.81     75.09 o 
 -10  12   0       10.65        6.97     68.18 o 
  -8  12   0       15.17      -45.76     60.50 o 
  -6  12   0      224.01      235.24     74.42 o 
  -4  12   0    13293.60    14202.72    885.17 o 
  -2  12   0    21818.14    20038.67    495.57 o 
   0  12   0       71.29      113.40     69.93 o 
   2  12   0    26130.90    29799.37    615.72 o 
   4  12   0     5111.71     6136.98    194.84 o 
   6  12   0     7814.11     5294.75    180.54 o 
   8  12   0        3.93      -37.37     61.45 o 
  10  12   0     5650.73     6389.08    225.74 o 
  12  12   0        1.75      -72.49     86.82 o 
 -11  13   0     1317.17     1439.87    178.25 o 
  -9  13   0      578.60      547.64    129.96 o 
  -7  13   0      469.03      306.44     76.15 o 
  -5  13   0       10.29      -76.61     58.14 o 
  -3  13   0     1850.08     1637.48    139.75 o 
  -1  13   0       83.99      -59.75     62.97 o 
   1  13   0        6.09      -38.21     63.35 o 
   3  13   0     1580.60     2906.36    170.33 o 
   5  13   0     4244.77     4808.61    175.28 o 
   7  13   0      269.35       88.50     74.18 o 
   9  13   0      191.92       92.32     78.08 o 
  11  13   0     1739.18     1959.81    154.53 o 
  13  13   0     4264.48     4736.39    283.79 o 
 -12  14   0     3555.63     3902.42    231.25 o 
 -10  14   0      690.95      855.50    167.15 o 
  -8  14   0     9296.72     8571.27    292.18 o 
  -6  14   0       78.25       21.29     88.60 o 
  -4  14   0     7403.20     8366.76    306.76 o 
  -2  14   0     4220.62     3611.01    176.58 o 
   0  14   0      949.44      870.37    115.10 o 
   2  14   0     3734.94     3258.77    153.66 o 
   4  14   0       11.36       11.68     69.77 o 
   6  14   0     2403.46     2005.32    149.15 o 
   8  14   0     1749.25     2419.59    163.31 o 
  10  14   0        1.79     -109.10     73.55 o 
  12  14   0       49.31      -89.62     97.72 o 
  14  14   0      211.37      236.15    151.54 o 
 -13  15   0       52.23      228.44    150.41 o 
 -11  15   0        8.59     -121.78    109.64 o 
  -9  15   0     1787.35     2154.05    225.00 o 
  -7  15   0     1233.76     1248.39    159.52 o 
  -5  15   0    11968.06    12585.29    537.23 o 
  -3  15   0      111.27       24.55     85.12 o 
  -1  15   0    11811.88    11972.12    357.17 o 
   1  15   0       27.66        5.86     78.63 o 
   3  15   0     4963.75     4129.91    171.24 o 
   5  15   0        9.00      -30.12     74.53 o 
   7  15   0     5929.59     5931.91    214.88 o 
   9  15   0     2786.23     4196.88    209.86 o 
  11  15   0      651.29      690.13    143.61 o 
  13  15   0      961.20      900.40    171.65 o 
  15  15   0     1822.72     2608.57    456.62 o 
 -14  16   0      297.25      155.92    167.53 o 
 -12  16   0      207.43       74.38    144.10 o 
 -10  16   0     1440.47     2022.32    232.56 o 
  -8  16   0      164.06       76.31    113.98 o 
  -6  16   0      222.83      765.32    183.63 o 
  -4  16   0      527.33      495.58    165.01 o 
  -2  16   0     1255.68     1530.61    181.20 o 
   0  16   0      211.02      191.23    106.12 o 
   2  16   0     2263.61     2596.85    191.09 o 
   4  16   0      742.52      518.80    104.50 o 
   6  16   0     4102.48     4037.51    183.94 o 
   8  16   0       29.16     -111.29     83.18 o 
  10  16   0     5035.56     4869.32    267.19 o 
  12  16   0      149.10      181.72    121.89 o 
  14  16   0     3609.45     5043.28    386.84 o 
  16  16   0        4.86      -17.33    169.86 o 
 -15  17   0      132.70       50.80    197.47 o 
 -13  17   0      529.59      699.82    246.09 o 
 -11  17   0       71.15      134.96    141.86 o 
  -9  17   0      809.12      778.71    183.72 o 
  -7  17   0     1358.43     1212.78    222.22 o 
  -5  17   0       15.69     -161.68    107.79 o 
  -3  17   0      108.78      172.67    134.74 o 
  -1  17   0      151.43       40.63    105.83 o 
   1  17   0        6.41       59.40    101.71 o 
   3  17   0        3.88      -13.76     89.96 o 
   5  17   0        4.20      -33.83     85.88 o 
   7  17   0       24.26      -81.72     89.79 o 
   9  17   0      107.37      -25.62     92.12 o 
  11  17   0      525.12      472.55    210.30 o 
  13  17   0      217.15      106.15    142.91 o 
  15  17   0      158.41      138.52    175.24 o 
  17  17   0     1285.71     2012.67    354.81 o 
 -16  18   0     1206.79     1782.37    330.55 o 
 -14  18   0      372.72      611.66    264.22 o 
 -12  18   0     2503.13     4017.64    619.30 o 
 -10  18   0       93.82      -82.38    138.65 o 
  -8  18   0      809.70      454.05    259.38 o 
  -6  18   0     1797.69     1729.69    332.40 o 
  -4  18   0      962.77      999.98    209.48 o 
  -2  18   0     2495.80     2635.35    308.92 o 
   0  18   0        5.61      -65.89     97.80 o 
   2  18   0     1555.20     1415.54    193.23 o 
   4  18   0       89.59       63.79    114.26 o 
   6  18   0     3078.49     3837.01    251.54 o 
   8  18   0     1805.79     1819.19    176.77 o 
  10  18   0       50.98     -103.68    130.88 o 
  12  18   0      370.77      462.45    153.03 o 
  14  18   0      252.89      427.21    210.09 o 
  16  18   0      123.07      211.73    238.58 o 
  18  18   0       20.30     -347.80    231.86 o 
 -17  19   0      132.53      -82.98    234.30 o 
 -15  19   0        9.74     -307.61    255.51 o 
 -13  19   0      227.73      214.26    206.01 o 
 -11  19   0      143.23      -66.46    165.42 o 
  -9  19   0      401.43      581.86    197.05 o 
  -7  19   0       45.81     -139.04    211.72 o 
  -5  19   0     2309.93     2740.70    318.85 o 
  -3  19   0      360.85      510.43    179.80 o 
  -1  19   0     4012.33     4690.74    459.81 o 
   1  19   0      211.41       27.81    117.81 o 
   3  19   0     2300.96     3310.12    283.60 o 
   5  19   0     2011.73     2839.46    266.34 o 
   7  19   0       27.74      -62.05    116.07 o 
   9  19   0     1047.37     1513.20    187.79 o 
  11  19   0       29.07      -87.77    142.46 o 
  13  19   0     1645.60     1979.06    291.65 o 
  15  19   0       96.91       19.67    194.07 o 
  17  19   0     1142.31     1302.68    347.71 o 
 -16  20   0        8.36     -199.27    227.40 o 
 -14  20   0      364.75      146.85    290.14 o 
 -12  20   0       39.29      -46.70    190.41 o 
 -10  20   0      340.45      517.20    248.51 o 
  -8  20   0       20.25     -157.20    145.64 o 
  -6  20   0       73.24      -68.80    156.62 o 
  -4  20   0        3.00     -105.74    144.88 o 
  -2  20   0     1276.24     1408.77    239.34 o 
   0  20   0      408.38      454.87    160.28 o 
   2  20   0      382.25      437.06    157.36 o 
   4  20   0       21.11      -37.34    125.33 o 
   6  20   0      596.80      321.50    148.07 o 
   8  20   0       24.81     -115.23    126.76 o 
  10  20   0      982.35     1009.84    244.27 o 
  12  20   0      476.12      407.46    188.17 o 
  14  20   0      900.45      979.43    290.64 o 
  16  20   0      469.96      826.51    430.76 o 
 -15  21   0        4.04      -78.51    241.22 o 
 -13  21   0      995.87     1013.51    310.20 o 
 -11  21   0       20.83     -194.42    188.96 o 
  -9  21   0     1596.74     2160.95    719.77 o 
  -7  21   0       13.74      -96.10    149.96 o 
  -5  21   0     1039.17      694.78    208.55 o 
  -3  21   0      101.13      -22.66    151.58 o 
  -1  21   0       23.38      -82.05    127.10 o 
   1  21   0     1009.27      790.24    186.84 o 
   3  21   0       33.62     -177.53    118.35 o 
   5  21   0      607.28      549.97    291.06 o 
   7  21   0       33.34      -72.79    130.32 o 
   9  21   0       61.68       15.25    223.25 o 
  11  21   0        1.97       52.24    188.45 o 
  13  21   0      258.19      567.84    397.53 o 
  15  21   0        8.98     -231.24    372.39 o 
 -14  22   0      282.56      620.61    289.65 o 
 -12  22   0      384.25      392.18    257.56 o 
 -10  22   0      279.79      207.46    233.02 o 
  -8  22   0      382.47      277.48    206.77 o 
  -6  22   0      900.38      917.84    305.37 o 
  -4  22   0      189.76      113.21    171.97 o 
  -2  22   0     1549.69     1894.83    297.65 o 
   0  22   0        1.79       16.96    150.30 o 
   2  22   0     1378.00     1680.50    242.40 o 
   4  22   0      538.72      529.54    173.74 o 
   6  22   0     1685.29     1442.85    241.12 o 
   8  22   0      285.34      271.58    208.80 o 
  10  22   0      243.16      439.51    296.98 o 
  12  22   0        2.48       62.45    320.86 o 
  14  22   0       60.68     -185.55    333.55 o 
 -13  23   0       22.08      -39.46    221.20 o 
 -11  23   0       31.81       -1.06    206.04 o 
  -9  23   0      136.00       64.35    203.60 o 
  -7  23   0        0.23      -46.27    171.74 o 
  -5  23   0      268.84      196.42    193.34 o 
  -3  23   0      217.25      212.31    349.93 o 
  -1  23   0      645.72      571.72    250.41 o 
   1  23   0      686.58      630.44    193.77 o 
   3  23   0      795.20      646.81    187.35 o 
   5  23   0     1746.06     2621.67    396.99 o 
   7  23   0       30.07       25.55    158.90 o 
   9  23   0     1623.88     1738.28    638.79 o 
  11  23   0        0.19     -274.02    182.68 o 
  13  23   0      333.15      618.11    434.82 o 
 -10  24   0      303.17      506.78    254.82 o 
  -8  24   0       35.84       90.59    220.34 o 
  -6  24   0       66.46      -50.64    191.15 o 
  -4  24   0        2.01     -143.67    256.64 o 
  -2  24   0       28.86        3.96    184.03 o 
   0  24   0       67.21      -75.46    165.28 o 
   2  24   0      324.15      154.15    170.43 o 
   4  24   0      190.46      -24.30    158.05 o 
   6  24   0      146.79      114.81    165.28 o 
   8  24   0       15.08     -255.42    180.73 o 
  10  24   0      324.49      118.53    238.49 o 
  -9  25   0      528.31      222.54    250.31 o 
  -7  25   0      118.87       43.88    221.05 o 
  -5  25   0      481.21      331.22    247.10 o 
  -3  25   0      221.63      -40.82    207.31 o 
  -1  25   0       55.15      133.08    273.13 o 
   1  25   0       11.64     -127.07    166.08 o 
   3  25   0      288.33      199.71    184.39 o 
   5  25   0       47.02      -60.95    179.69 o 
   7  25   0       13.78     -200.26    201.29 o 
   9  25   0       20.75        9.88    239.37 o 
  -6  26   0      354.98      507.36    264.48 o 
  -4  26   0       33.62      141.38    260.58 o 
  -2  26   0      844.14     1077.30    291.54 o 
   0  26   0       17.26     -208.28    206.96 o 
   2  26   0      641.15      574.81    255.57 o 
   4  26   0      118.59      311.95    209.59 o 
   6  26   0      209.21       70.18    235.10 o 
  -1   2   1    69685.34    66783.63   1527.53 o 
   1   2   1    85021.38    93820.91   1847.25 o 
  -2   3   1    57816.15    46161.64    840.23 o 
  -3   4   1     2932.60     4051.31     95.78 o 
  -1   4   1    38820.43    29955.89    725.40 o 
   3   4   1     7875.70    10479.25    219.27 o 
  -4   5   1     1242.25     2187.59     69.63 o 
  -2   5   1    63674.37    68273.29   1953.48 o 
   0   5   1    69672.23    97240.02   2208.94 o 
   2   5   1    13833.88    15359.41    311.30 o 
   4   5   1    10484.06    11033.06    233.41 o 
  -5   6   1     1890.88     1586.63     96.47 o 
  -3   6   1    10361.05     7550.06    203.52 o 
  -1   6   1    49750.56    51387.70   1204.84 o 
   1   6   1     2825.84     2592.22     96.92 o 
   3   6   1    11952.13    15045.50    327.23 o 
   5   6   1     6548.85     5980.37    151.66 o 
  -6   7   1      715.63      510.75     56.15 o 
  -4   7   1    15398.43    14969.44    306.22 o 
  -2   7   1     8325.45     8384.09    268.33 o 
   0   7   1     6723.98     7321.06    209.04 o 
   2   7   1    10290.16    10359.56    245.87 o 
   4   7   1       88.52       21.42     36.74 o 
   6   7   1     4177.95     4080.40    129.92 o 
  -7   8   1     8455.68     7311.45    193.43 o 
  -5   8   1     1545.02     1750.45    132.40 o 
  -3   8   1     9496.56     8638.45    230.96 o 
  -1   8   1     2009.97     2428.54    136.28 o 
   1   8   1     4181.19     3671.56    124.55 o 
   3   8   1      397.80      284.76     56.68 o 
   5   8   1      951.65     1069.91     82.13 o 
   7   8   1     3831.70     3127.43    113.89 o 
  -8   9   1      883.63      851.21     89.84 o 
  -6   9   1    14621.97    15777.32    336.42 o 
  -4   9   1     3313.55     2391.80    108.80 o 
  -2   9   1    62897.41    56573.36   1364.84 o 
   0   9   1    17042.47    19280.74    462.97 o 
   2   9   1    10726.32    10851.73    262.41 o 
   4   9   1     9670.08     7569.07    207.31 o 
   6   9   1     4035.24     3246.86    120.67 o 
   8   9   1     6797.83     6740.04    191.71 o 
  -9  10   1       65.48      -40.70     50.91 o 
  -7  10   1      714.61      747.07     70.34 o 
  -5  10   1     3872.88     4686.64    151.49 o 
  -3  10   1    20790.37    20506.78    413.19 o 
  -1  10   1     1816.47     1982.03    138.64 o 
   1  10   1    25582.75    24221.07    513.89 o 
   3  10   1      453.42      228.53     62.68 o 
   5  10   1    12895.50    15371.23    357.19 o 
   7  10   1     1098.03      894.24     87.46 o 
   9  10   1     7932.81     7712.43    218.40 o 
 -10  11   1     3138.14     3742.16    219.33 o 
  -8  11   1       74.15       31.26     49.79 o 
  -6  11   1     5366.36     4936.65    147.43 o 
  -4  11   1     1436.22     1612.13    140.00 o 
  -2  11   1    18204.96    18308.96    644.86 o 
   0  11   1     5629.81     6345.63    282.68 o 
   2  11   1     2675.38     2747.41    150.56 o 
   4  11   1     6349.68     6835.25    209.21 o 
   6  11   1     1462.96     2033.78    132.40 o 
   8  11   1     8291.43     8024.34    231.00 o 
  10  11   1     1729.82     1356.54    122.20 o 
 -11  12   1     5250.64     5085.17    221.08 o 
  -9  12   1     1048.94     1161.47    125.78 o 
  -7  12   1     7967.91     7395.79    285.42 o 
  -5  12   1     7486.08     7492.96    209.69 o 
  -3  12   1    30134.37    29755.89    802.06 o 
  -1  12   1      923.40      867.92    111.60 o 
   1  12   1     9323.97     8331.11    268.47 o 
   3  12   1     1193.03     1250.89    111.81 o 
   5  12   1     3693.31     3793.76    155.82 o 
   7  12   1     2341.26     2703.56    235.90 o 
   9  12   1      526.35      605.78     90.03 o 
  11  12   1     1080.72      956.85    133.19 o 
 -12  13   1      260.96       59.34    145.40 o 
 -10  13   1     4059.11     4053.91    250.23 o 
  -8  13   1      109.20       90.25     77.18 o 
  -6  13   1     9272.98     8931.38    282.20 o 
  -4  13   1    10531.58     9751.85    291.85 o 
  -2  13   1    10875.86     9710.52    346.42 o 
   0  13   1     7292.74     6675.80    237.79 o 
   2  13   1     5841.61     4255.75    166.52 o 
   4  13   1     4160.11     4373.09    168.70 o 
   6  13   1     8012.32     8374.56    252.11 o 
   8  13   1     5504.65     5261.53    190.86 o 
  10  13   1      396.52      245.85     87.78 o 
  12  13   1     2571.92     3068.32    218.09 o 
 -13  14   1       34.08       29.71    127.09 o 
 -11  14   1      262.23       33.98    115.04 o 
  -9  14   1      169.18       17.34    110.23 o 
  -7  14   1      400.97      382.14    143.68 o 
  -5  14   1     1700.75     2074.15    189.49 o 
  -3  14   1    11205.85    10599.27    377.04 o 
  -1  14   1      569.82      303.63     91.96 o 
   1  14   1     4224.72     3897.08    181.77 o 
   3  14   1      109.94      163.16     73.55 o 
   5  14   1     3264.00     3287.84    336.70 o 
   7  14   1     2310.10     2362.25    242.95 o 
   9  14   1     2313.51     2657.12    172.98 o 
  11  14   1     3990.80     3466.07    238.43 o 
  13  14   1     1556.84     1879.78    270.77 o 
 -14  15   1      451.33      443.45    173.48 o 
 -12  15   1     1393.78     1649.03    222.44 o 
 -10  15   1     1129.90      827.84    168.08 o 
  -8  15   1     1354.68     1582.35    202.74 o 
  -6  15   1      565.76      648.39    176.74 o 
  -4  15   1      269.39      255.65    111.76 o 
  -2  15   1      250.63      304.20    147.22 o 
   0  15   1       41.32       46.56     77.17 o 
   2  15   1      366.76      381.38     99.60 o 
   4  15   1      724.31      720.65    108.74 o 
   6  15   1      166.33      114.67     82.87 o 
   8  15   1     1127.04     1417.10    157.61 o 
  10  15   1       60.68       56.69    101.17 o 
  12  15   1     2972.65     3332.90    357.70 o 
  14  15   1      184.60       -0.14    154.63 o 
 -15  16   1     1508.68     1813.68    336.25 o 
 -13  16   1      762.00      826.20    237.08 o 
 -11  16   1     1000.65     1096.92    241.66 o 
  -9  16   1      125.19       -1.97    118.43 o 
  -7  16   1     5545.01     4750.41    264.78 o 
  -5  16   1      415.02      333.87    143.98 o 
  -3  16   1    12232.13    10676.51    775.81 o 
  -1  16   1     3891.78     3593.22    211.40 o 
   1  16   1     5405.08     4656.28    212.42 o 
   3  16   1     1387.04     1290.26    139.25 o 
   5  16   1     4637.53     3924.40    245.42 o 
   7  16   1      751.82      616.14    115.84 o 
   9  16   1       57.40       60.67     92.77 o 
  11  16   1       99.42      -52.94    106.35 o 
  13  16   1      165.06       79.93    149.64 o 
  15  16   1      446.83      309.31    242.11 o 
 -16  17   1       47.90      -13.33    241.90 o 
 -14  17   1     1606.97     2105.70    347.71 o 
 -12  17   1      470.56      395.85    209.18 o 
 -10  17   1      467.76      473.32    191.72 o 
  -8  17   1       83.61      -25.08    135.69 o 
  -6  17   1     1335.67     1085.85    223.43 o 
  -4  17   1     6545.64     6494.24    377.37 o 
  -2  17   1      558.82      513.14    162.26 o 
   0  17   1     5308.42     5230.39    233.06 o 
   2  17   1      475.72      470.41    121.17 o 
   4  17   1     6749.26     6420.02    239.21 o 
   6  17   1      831.26      651.45    122.12 o 
   8  17   1     3371.58     3978.56    219.64 o 
  10  17   1      261.05      372.58    131.61 o 
  12  17   1     1365.76     1002.06    210.00 o 
  14  17   1      108.90      227.15    241.52 o 
  16  17   1     1169.08      909.79    288.73 o 
 -17  18   1       58.44       71.84    337.22 o 
 -15  18   1      200.07       79.85    377.33 o 
 -13  18   1      115.47       13.81    203.35 o 
 -11  18   1       20.85     -187.05    149.16 o 
  -9  18   1      651.76      597.64    204.20 o 
  -7  18   1       26.50      -13.73    149.30 o 
  -5  18   1     1898.74     2230.95    660.62 o 
  -3  18   1      155.51      126.06    139.26 o 
  -1  18   1       34.10       65.30    182.52 o 
   1  18   1      871.91     1024.63    174.50 o 
   3  18   1      337.75      217.51    108.27 o 
   5  18   1     2705.24     3043.81    282.19 o 
   7  18   1      944.63      810.81    137.11 o 
   9  18   1      926.98      835.29    160.70 o 
  11  18   1     1881.85     2398.93    417.66 o 
  13  18   1      109.44      173.87    251.23 o 
  15  18   1     1116.27     1763.54    505.79 o 
  17  18   1       31.90     -188.04    238.89 o 
 -18  19   1      828.77      855.82    330.12 o 
 -16  19   1      429.99      405.80    314.26 o 
 -14  19   1      863.74      723.22    281.92 o 
 -12  19   1     1134.07     1526.27    302.72 o 
 -10  19   1     1195.00     1050.47    358.05 o 
  -8  19   1     1297.64     1211.61    265.84 o 
  -6  19   1      476.68      240.79    181.34 o 
  -4  19   1      986.43      842.90    217.64 o 
  -2  19   1      189.83      112.73    147.85 o 
   0  19   1      419.75      532.15    152.80 o 
   2  19   1       70.21      -54.74    112.78 o 
   4  19   1       42.48      -17.94    112.60 o 
   6  19   1      585.30      498.17    125.35 o 
   8  19   1      282.86      299.15    111.75 o 
  10  19   1      155.96       89.69    132.23 o 
  12  19   1      224.27      310.29    204.44 o 
  14  19   1       58.71     -149.90    235.56 o 
  16  19   1      143.81      154.60    277.66 o 
  18  19   1      384.00      600.56    700.98 o 
 -17  20   1        0.12     -370.72    247.15 o 
 -15  20   1      277.20      130.38    252.79 o 
 -13  20   1        0.82      -35.62    211.03 o 
 -11  20   1     1304.16     2116.14    631.30 o 
  -9  20   1       18.11      252.28    199.61 o 
  -7  20   1     3676.65     4770.55    526.77 o 
  -5  20   1      278.56      249.96    218.05 o 
  -3  20   1     3567.28     4276.27    564.47 o 
  -1  20   1      815.58      870.80    218.97 o 
   1  20   1     1879.61     1572.09    221.74 o 
   3  20   1      195.47      296.99    143.53 o 
   5  20   1     1321.20     1267.06    197.02 o 
   7  20   1      764.63      674.72    195.16 o 
   9  20   1      129.99       89.53    144.26 o 
  11  20   1      363.56      481.16    163.44 o 
  13  20   1       44.05     -187.78    258.41 o 
  15  20   1      113.23     -196.71    275.69 o 
  17  20   1        2.02     -364.08    269.79 o 
 -16  21   1       74.50      138.83    280.22 o 
 -14  21   1       11.49     -324.43    220.79 o 
 -12  21   1       53.95     -118.73    207.02 o 
 -10  21   1        6.99     -118.62    175.34 o 
  -8  21   1      349.48      564.72    224.20 o 
  -6  21   1      553.47      619.41    221.62 o 
  -4  21   1     2541.63     3156.51    358.80 o 
  -2  21   1      455.24      442.42    213.35 o 
   0  21   1     2033.73     2114.90    295.68 o 
   2  21   1       49.92       -1.02    141.13 o 
   4  21   1     1774.64     2212.42    258.67 o 
   6  21   1      647.10      552.27    250.11 o 
   8  21   1     1194.11     1157.69    254.99 o 
  10  21   1      216.79      334.54    200.33 o 
  12  21   1      696.82      771.12    547.41 o 
  14  21   1       69.64       81.74    383.56 o 
  16  21   1      372.99      622.68    458.43 o 
 -15  22   1      205.43      110.41    286.45 o 
 -13  22   1        3.07       40.55    236.58 o 
 -11  22   1      268.47      114.63    210.46 o 
  -9  22   1        7.66     -268.90    179.27 o 
  -7  22   1       38.00       78.06    187.10 o 
  -5  22   1      187.57      -85.54    177.79 o 
  -3  22   1       47.09      111.88    184.17 o 
  -1  22   1       15.57     -166.88    172.67 o 
   1  22   1      398.24      620.31    207.59 o 
   3  22   1      155.33       76.55    236.78 o 
   5  22   1       49.28       65.52    172.02 o 
   7  22   1      622.88      523.69    216.01 o 
   9  22   1       20.62     -154.27    180.59 o 
  11  22   1      729.68      292.43    348.53 o 
  15  22   1      396.43      192.91    483.56 o 
 -12  23   1      517.33      534.90    278.41 o 
 -10  23   1      319.59      639.55    297.49 o 
  -8  23   1      293.97      669.81    382.41 o 
  -6  23   1      249.25      104.29    210.27 o 
  -4  23   1      808.03      670.41    255.62 o 
  -2  23   1        4.26     -143.80    175.03 o 
   0  23   1      357.82      129.94    245.09 o 
   2  23   1       15.10     -142.10    143.35 o 
   4  23   1       80.04      -81.98    157.47 o 
   6  23   1       65.18      -81.63    148.83 o 
   8  23   1       37.88      -77.10    188.16 o 
  10  23   1      151.47      144.13    215.82 o 
 -11  24   1      275.12      156.74    297.76 o 
  -9  24   1       29.92      -80.28    207.70 o 
  -7  24   1      810.50     1516.81    326.40 o 
  -5  24   1      448.79      197.48    221.65 o 
  -3  24   1      658.18      644.05    352.71 o 
  -1  24   1      909.63     1524.19    305.68 o 
   1  24   1      844.52      529.23    239.14 o 
   3  24   1      398.66      243.92    171.36 o 
   5  24   1      148.79      -15.02    166.21 o 
   7  24   1      285.67      371.58    241.35 o 
   9  24   1        6.93      -58.66    209.92 o 
  11  24   1       54.34     -132.77    343.45 o 
  -8  25   1       31.86       82.02    231.80 o 
  -6  25   1       49.87      124.59    242.82 o 
  -4  25   1      481.19      556.90    323.02 o 
  -2  25   1        6.05      -33.28    198.23 o 
   0  25   1      611.25      898.15    263.94 o 
   2  25   1       52.51     -268.46    226.83 o 
   4  25   1      721.65      396.73    191.37 o 
   6  25   1       42.84        5.08    214.92 o 
   8  25   1      462.40       52.98    226.70 o 
  -5  26   1        0.02     -134.58    221.24 o 
  -3  26   1        2.93     -307.15    204.77 o 
  -1  26   1       55.95       50.79    226.59 o 
   1  26   1       15.03      -55.04    386.11 o 
   3  26   1       68.68      -92.30    208.65 o 
   5  26   1        4.44     -209.21    223.66 o 
   0   0   2    48353.19    86391.98   3445.70 o 
   1   1   2     8526.07     4239.42    162.13 o 
  -1   3   2    38855.54    44811.74   1068.41 o 
   1   3   2     2078.35     1069.20     99.07 o 
   3   3   2    14253.74    15635.03    338.10 o 
  -2   4   2    10547.54    12603.23    275.60 o 
   0   4   2    95808.88   116469.17   2641.51 o 
   2   4   2     4104.72     4531.43    169.29 o 
   4   4   2    15462.27    13337.47    268.20 o 
  -3   5   2      484.41      919.53     55.89 o 
  -1   5   2    11614.88    12401.07    500.52 o 
   1   5   2     6164.87     6827.43    207.21 o 
   3   5   2     2841.11     2260.82     91.88 o 
   5   5   2     1625.06     1635.72     75.75 o 
  -4   6   2    16080.10    16925.54    409.79 o 
  -2   6   2    28305.38    32537.49    703.74 o 
   0   6   2     6642.18     7089.16    293.74 o 
   2   6   2      125.12       87.76     53.39 o 
   4   6   2      105.72       85.11     42.58 o 
   6   6   2     2916.75     3602.43    116.21 o 
  -5   7   2    18738.37    19499.24    521.46 o 
  -3   7   2     4114.38     4702.13    161.40 o 
  -1   7   2    48485.18    53619.22   1282.79 o 
   1   7   2      445.89      465.04     76.38 o 
   3   7   2    21689.80    22641.70    469.19 o 
   5   7   2      623.65      438.19     59.00 o 
   7   7   2     4646.15     4195.14    131.51 o 
  -6   8   2     3310.05     3637.75    116.51 o 
  -4   8   2    22399.51    20842.51    485.85 o 
  -2   8   2    10017.60     9081.74    344.12 o 
   0   8   2    22702.57    20348.03    561.07 o 
   2   8   2     4981.78     4661.56    206.30 o 
   4   8   2     5999.59     6151.90    201.19 o 
   6   8   2     7129.83     6177.35    188.11 o 
   8   8   2     2024.60     2141.39    103.21 o 
  -7   9   2     4533.64     5351.02    154.23 o 
  -5   9   2     2781.66     3443.36    118.71 o 
  -3   9   2     2315.14     2789.28    185.46 o 
  -1   9   2    14530.26    16566.81    490.10 o 
   1   9   2     4814.33     5064.30    213.55 o 
   3   9   2     5972.78     5719.31    180.03 o 
   5   9   2      155.68      189.40     58.62 o 
   7   9   2     5501.40     5524.22    172.27 o 
   9   9   2     1516.07     1447.22    138.89 o 
  -8  10   2    14850.28    15240.07    342.64 o 
  -6  10   2     1695.61     1123.40    154.44 o 
  -4  10   2    13262.79    14537.55    389.20 o 
  -2  10   2     3780.19     3690.78    193.26 o 
   0  10   2     6603.88     6126.63    253.24 o 
   2  10   2     3399.53     3266.13    232.87 o 
   4  10   2      127.73      288.12     67.71 o 
   6  10   2     3946.00     3926.58    233.28 o 
   8  10   2     4024.53     4287.27    159.11 o 
  10  10   2      244.81      274.61     78.31 o 
  -9  11   2     8214.95     7297.58    250.47 o 
  -7  11   2     1437.50     1155.96    122.30 o 
  -5  11   2    19197.47    18343.71    405.01 o 
  -3  11   2      368.28      236.66    100.62 o 
  -1  11   2    25636.87    23914.19    673.48 o 
   1  11   2      394.91      271.40     94.66 o 
   3  11   2    18344.25    16417.02    397.52 o 
   5  11   2      439.22      586.46    137.77 o 
   7  11   2    12969.02    15164.11    366.48 o 
   9  11   2     1513.20     1781.74    127.74 o 
  11  11   2     1561.73     1299.98    190.34 o 
 -10  12   2      928.36      678.15    199.68 o 
  -8  12   2      183.10       57.31     94.92 o 
  -6  12   2      673.01      749.77    130.96 o 
  -4  12   2     3371.85     3797.97    354.61 o 
  -2  12   2     7947.42     8306.12    320.67 o 
   0  12   2     5810.54     4977.72    230.92 o 
   2  12   2     4664.42     4146.88    231.83 o 
   4  12   2     8975.09     8439.87    255.05 o 
   6  12   2     8291.49     7814.14    238.29 o 
   8  12   2     4298.35     3745.46    221.47 o 
  10  12   2    11624.69    12075.95    412.51 o 
  12  12   2      788.20      900.04    178.54 o 
 -11  13   2     1121.89     1364.13    189.86 o 
  -9  13   2     2444.86     2393.90    225.63 o 
  -7  13   2      613.07      417.89    122.43 o 
  -5  13   2      764.66     1174.16    135.54 o 
  -3  13   2       94.73       11.12     95.03 o 
  -1  13   2     1157.37     1463.54    198.73 o 
   1  13   2       72.15        3.70     82.57 o 
   3  13   2      587.58      538.18     93.03 o 
   5  13   2      429.87      378.74     84.61 o 
   7  13   2      988.04      665.20    100.97 o 
   9  13   2     2608.86     2867.96    218.05 o 
  11  13   2     3563.06     3931.36    307.35 o 
  13  13   2     1307.37     1537.76    289.15 o 
 -12  14   2     6706.77     6848.64    443.12 o 
 -10  14   2      571.78      565.61    200.00 o 
  -8  14   2     8885.49     8188.41    349.41 o 
  -6  14   2     1761.07     1836.28    196.01 o 
  -4  14   2     3201.44     3371.91    441.07 o 
  -2  14   2     4626.64     3882.82    271.12 o 
   0  14   2     1192.69      918.48    146.48 o 
   2  14   2     1758.38     1289.36    211.33 o 
   4  14   2      385.91      364.77     86.50 o 
   6  14   2     2509.64     2422.94    252.98 o 
   8  14   2      290.97      135.64     80.79 o 
  10  14   2      566.81      806.68    137.53 o 
  12  14   2       48.17       62.50    140.15 o 
  14  14   2      167.04       -2.01    183.94 o 
 -13  15   2      955.90      998.30    265.02 o 
 -11  15   2      514.62      789.50    229.27 o 
  -9  15   2     1092.25     1090.60    230.54 o 
  -7  15   2     1265.72     1403.00    243.67 o 
  -5  15   2     7590.14     7695.00    338.40 o 
  -3  15   2      586.42      478.60    133.93 o 
  -1  15   2     6843.29     6037.02    330.80 o 
   1  15   2     1117.72     1019.22    155.33 o 
   3  15   2     5003.39     5651.90    216.80 o 
   5  15   2     1594.55     2127.22    226.23 o 
   7  15   2     2613.15     2357.62    177.08 o 
   9  15   2     2507.01     2916.46    285.17 o 
  11  15   2     3599.80     4697.93    439.76 o 
  13  15   2      782.01      453.54    233.92 o 
  15  15   2      620.62      597.52    255.86 o 
 -14  16   2       17.03     -141.38    189.08 o 
 -12  16   2      150.83      -57.45    175.94 o 
 -10  16   2       17.26       50.06    159.56 o 
  -8  16   2      879.79      385.42    177.35 o 
  -6  16   2     1294.08     1805.78    567.70 o 
  -4  16   2      301.49       89.37    135.70 o 
  -2  16   2     2145.71     2512.32    263.93 o 
   0  16   2     1386.43     1211.95    219.08 o 
   2  16   2     2552.60     2682.88    216.91 o 
   4  16   2      273.72      291.16    104.25 o 
   6  16   2     4477.86     4418.31    353.47 o 
   8  16   2      150.10       85.92     92.76 o 
  10  16   2     5288.67     5673.12    429.67 o 
  12  16   2      264.58      525.07    184.11 o 
  14  16   2     1218.67     1498.88    335.41 o 
  16  16   2      199.29       78.61    240.02 o 
 -15  17   2       76.13       87.16    238.93 o 
 -13  17   2      716.99      660.98    297.38 o 
 -11  17   2      543.15      695.02    235.02 o 
  -9  17   2      382.68      379.94    198.92 o 
  -7  17   2       93.57      -56.39    145.12 o 
  -5  17   2     2290.21     2835.91    465.70 o 
  -3  17   2      890.94      890.88    172.19 o 
  -1  17   2     2721.67     2980.13    476.35 o 
   1  17   2     1648.57     1886.93    293.08 o 
   3  17   2      263.44      132.35    106.75 o 
   5  17   2        6.88      -68.61     88.24 o 
   7  17   2      677.18      469.96    121.90 o 
   9  17   2      620.81      572.82    144.32 o 
  11  17   2      266.30       88.44    163.04 o 
  13  17   2     1660.66     2156.19    380.57 o 
  15  17   2       22.74      -99.25    240.53 o 
  17  17   2      530.76      694.09    316.06 o 
 -16  18   2      821.69     1100.71    360.84 o 
 -14  18   2      252.65      211.28    267.80 o 
 -12  18   2     1918.26     1596.59    472.01 o 
 -10  18   2      854.27      857.63    260.69 o 
  -8  18   2     1765.42     1968.38    408.05 o 
  -6  18   2     1596.15     1649.68    311.34 o 
  -4  18   2      635.90      490.63    275.42 o 
  -2  18   2     3077.16     3550.71    360.49 o 
   0  18   2     2131.67     2538.50    247.30 o 
   2  18   2     2761.62     3041.03    451.88 o 
   4  18   2     1606.35     1386.16    206.79 o 
   6  18   2     1752.17     1883.33    220.95 o 
   8  18   2      750.35      754.27    159.72 o 
  10  18   2      141.63       16.58    132.73 o 
  12  18   2      129.99      199.74    238.30 o 
  14  18   2      267.96     -180.81    239.57 o 
  16  18   2       82.91       16.56    257.76 o 
  18  18   2       10.04     -193.32    268.65 o 
 -17  19   2      110.36       26.60    273.39 o 
 -15  19   2       26.83     -204.08    240.02 o 
 -13  19   2      280.26      150.78    224.78 o 
 -11  19   2        6.72     -208.41    138.94 o 
  -9  19   2     1000.25      632.77    238.43 o 
  -7  19   2      639.92      705.59    241.78 o 
  -5  19   2     1979.48     2006.94    306.05 o 
  -3  19   2     1856.33     1898.99    604.91 o 
  -1  19   2      706.23      563.31    198.17 o 
   1  19   2      407.28      412.62    182.46 o 
   3  19   2      812.62      565.96    146.19 o 
   5  19   2      137.87      -69.62    104.79 o 
   7  19   2     1182.85     1583.23    176.41 o 
   9  19   2     1919.03     1741.46    217.13 o 
  11  19   2       39.53      -69.13    238.87 o 
  13  19   2      736.49     1154.11    350.61 o 
  15  19   2       59.02      130.99    270.42 o 
  17  19   2      547.15      557.64    570.13 o 
 -16  20   2      265.26      239.71    297.68 o 
 -14  20   2       95.97     -215.58    373.68 o 
 -12  20   2      459.49      599.01    274.65 o 
 -10  20   2      267.06      172.69    214.98 o 
  -8  20   2        9.52       90.52    179.40 o 
  -6  20   2      545.93      806.38    241.62 o 
  -4  20   2       96.67     -101.12    167.28 o 
  -2  20   2      482.55      250.74    188.09 o 
   0  20   2      512.49      559.94    243.05 o 
   2  20   2      569.35      352.74    186.88 o 
   4  20   2       58.98      -31.97    116.85 o 
   6  20   2      326.84       75.35    114.06 o 
   8  20   2       70.09     -131.54    131.78 o 
  10  20   2     1007.30     1089.79    248.61 o 
  12  20   2      152.26     -213.42    265.56 o 
  14  20   2      342.88      192.13    321.27 o 
  16  20   2      225.59      246.55    313.23 o 
 -15  21   2       31.95     -228.74    233.57 o 
 -13  21   2     1051.46     1073.91    324.95 o 
 -11  21   2       45.51       93.74    218.08 o 
  -9  21   2     1803.31     1850.56    337.81 o 
  -7  21   2       69.58     -174.66    165.77 o 
  -5  21   2     1151.58      864.98    247.81 o 
  -3  21   2      779.56      756.60    244.10 o 
  -1  21   2      140.16       37.83    162.90 o 
   1  21   2       16.75      -58.75    152.69 o 
   3  21   2      789.00      620.64    216.38 o 
   5  21   2       47.13      -35.51    132.32 o 
   7  21   2       24.49     -221.65    168.81 o 
   9  21   2      116.47        5.95    167.53 o 
  11  21   2       95.75     -263.37    259.22 o 
  13  21   2        1.68       16.86    312.26 o 
  15  21   2       47.93     -123.35    309.51 o 
 -14  22   2      185.76      400.07    278.30 o 
 -12  22   2      383.12      795.44    298.15 o 
 -10  22   2      369.16      430.96    246.34 o 
  -8  22   2      434.43      205.59    221.69 o 
  -6  22   2     1467.64     2258.94    348.91 o 
  -4  22   2      203.13      102.04    209.85 o 
  -2  22   2     2476.45     3014.69    391.82 o 
   0  22   2       19.26      -40.98    170.09 o 
   2  22   2     1082.43      689.33    222.62 o 
   4  22   2      250.69      264.67    194.20 o 
   6  22   2      269.80       82.92    185.30 o 
   8  22   2       94.54      -93.78    286.35 o 
  12  22   2        1.97     -184.79    374.17 o 
  14  22   2      210.26     -374.45    405.17 o 
 -13  23   2       34.93      100.79    238.67 o 
 -11  23   2        7.93     -223.15    230.16 o 
  -9  23   2       96.72       34.97    221.72 o 
  -7  23   2      117.46     -128.17    194.12 o 
  -5  23   2      214.45      385.75    227.68 o 
  -3  23   2      197.14      161.19    228.79 o 
  -1  23   2      790.09      877.83    263.21 o 
   1  23   2      196.58      -41.74    183.93 o 
   3  23   2      825.17      672.42    230.42 o 
   5  23   2     1086.30     1294.82    290.18 o 
   7  23   2       80.46      -78.68    188.69 o 
   9  23   2      862.71      606.43    383.56 o 
 -10  24   2      221.08       -7.99    240.86 o 
  -8  24   2       54.02     -103.32    218.70 o 
  -6  24   2       48.20     -168.81    207.43 o 
  -4  24   2       59.76     -301.73    201.15 o 
  -2  24   2       35.00     -190.36    205.60 o 
   0  24   2       65.22      -76.21    207.38 o 
   2  24   2       27.16      -51.53    186.44 o 
   4  24   2        5.55      -39.00    194.87 o 
   6  24   2      516.43      501.10    265.76 o 
   8  24   2      137.92       21.03    203.62 o 
  -7  25   2       27.23      -73.56    220.73 o 
  -5  25   2      507.66      607.69    276.88 o 
  -3  25   2      328.05      389.14    275.34 o 
  -1  25   2      155.02      136.65    223.25 o 
   1  25   2      196.92       42.43    233.29 o 
   3  25   2      103.19      -97.36    199.96 o 
   5  25   2       40.56      266.53    286.33 o 
   7  25   2       20.34       -4.68    231.11 o 
  -4  26   2       25.64      -20.83    231.50 o 
  -2  26   2      508.38      531.54    292.45 o 
   0  26   2       20.58       46.59    247.45 o 
   2  26   2      740.39      991.53    309.15 o 
   4  26   2       56.46      125.41    282.53 o 
   0   1   3     2897.02     3385.23    146.10 o 
  -1   2   3    32165.97    31421.39    707.27 o 
   1   2   3    27874.69    31062.64    619.97 o 
  -2   3   3     8278.37     8727.10    265.39 o 
   0   3   3    10771.21    12212.01    326.83 o 
   2   3   3     8753.59     6172.40    187.94 o 
  -3   4   3     1462.94     1086.25     93.87 o 
  -1   4   3    20290.36    23896.72    556.08 o 
   1   4   3     8374.26     6966.56    261.51 o 
   3   4   3      554.65      358.94     77.45 o 
  -4   5   3     2448.24     2021.05    106.33 o 
  -2   5   3    25621.21    24660.11    577.71 o 
   0   5   3    16418.00    17511.58    519.04 o 
   2   5   3    11995.97    11009.18    323.58 o 
   4   5   3     1683.28     1201.87    110.62 o 
  -5   6   3     4536.40     4875.26    169.54 o 
  -3   6   3    13847.91    14104.76    380.23 o 
  -1   6   3    19174.55    18381.21    545.95 o 
   1   6   3    43652.56    42461.38   1083.09 o 
   3   6   3     9626.93    10306.81    315.49 o 
   5   6   3    14472.02    13995.47    378.75 o 
  -6   7   3     1525.70     1810.29     90.76 o 
  -4   7   3     8552.88     8554.81    246.35 o 
  -2   7   3    12540.50    12896.10    429.49 o 
   0   7   3     7025.63     9490.69    468.64 o 
   2   7   3    15163.43    15837.87    426.86 o 
   4   7   3     1166.55      947.15    108.50 o 
   6   7   3     3147.75     2738.65    143.32 o 
  -7   8   3     4653.62     4173.66    144.04 o 
  -5   8   3     5883.85     5420.55    140.38 o 
  -3   8   3    14266.24    12351.58    427.31 o 
  -1   8   3    16768.99    19313.69    677.36 o 
   1   8   3     9471.51     8728.66    317.68 o 
   3   8   3     2470.34     2466.66    158.63 o 
   5   8   3     1921.57     2193.80    153.02 o 
   7   8   3      857.73      840.62     87.31 o 
  -8   9   3     2816.14     2460.16    114.96 o 
  -6   9   3    13121.57    12029.58    321.71 o 
  -4   9   3     3311.35     3844.33    155.12 o 
  -2   9   3    12092.78    11912.31    572.22 o 
   0   9   3    11335.17    11540.81    394.15 o 
   2   9   3    20429.13    19895.91    516.46 o 
   4   9   3     5687.65     7047.29    242.30 o 
   6   9   3     6435.85     6259.94    256.04 o 
   8   9   3    10068.65     9508.11    255.83 o 
  -9  10   3     1383.10     1638.08    161.87 o 
  -7  10   3     1552.61     1453.26    106.79 o 
  -5  10   3      279.00      240.52     76.80 o 
  -3  10   3    28751.19    28264.97    661.15 o 
  -1  10   3      923.65      696.17    129.23 o 
   1  10   3    14756.09    13187.22    574.43 o 
   3  10   3      944.28     1136.05    133.47 o 
   5  10   3    12701.38    11638.73    355.96 o 
   7  10   3      258.27      128.48     67.79 o 
   9  10   3    13656.47    13321.39    332.89 o 
 -10  11   3     3366.10     3488.55    538.24 o 
  -8  11   3      466.75      379.58    116.66 o 
  -6  11   3     3174.58     3764.15    204.54 o 
  -4  11   3        1.62      -53.84     61.88 o 
  -2  11   3     3905.47     3176.18    363.00 o 
   0  11   3     1863.42     2202.14    197.44 o 
   2  11   3     5083.75     4300.14    240.47 o 
   4  11   3      958.85      723.20    127.83 o 
   6  11   3       27.64      -53.10     64.57 o 
   8  11   3     4191.24     4323.62    230.96 o 
  10  11   3      702.31      559.53    111.18 o 
 -11  12   3     6635.71     6343.07    427.15 o 
  -9  12   3     3235.75     3561.42    749.66 o 
  -7  12   3     6979.41     6859.12    424.84 o 
  -5  12   3      143.84      -18.10    104.99 o 
  -3  12   3     5400.34     4476.66    184.01 o 
  -1  12   3     3123.66     3641.15    239.63 o 
   1  12   3     7423.59     6771.88    366.54 o 
   3  12   3      199.91      204.25     92.82 o 
   5  12   3     5792.20     5543.08    239.92 o 
   7  12   3      219.08      208.10     84.79 o 
   9  12   3      581.48      382.68    127.34 o 
  11  12   3      341.21      612.50    217.31 o 
 -12  13   3      483.80      629.59    236.40 o 
 -10  13   3     5175.38     6291.88    457.13 o 
  -8  13   3     1224.59      882.78    215.37 o 
  -6  13   3     5707.16     4542.59    278.25 o 
  -4  13   3     3967.02     4207.59    258.18 o 
  -2  13   3     2495.93     2313.45    491.50 o 
   0  13   3    10192.24     8457.87    427.08 o 
   2  13   3     4909.03     5183.58    257.16 o 
   4  13   3    10690.85    11285.58    364.91 o 
   6  13   3     2031.16     1995.67    158.72 o 
   8  13   3     6185.40     5714.36    331.59 o 
  10  13   3      917.90      944.77    181.32 o 
  12  13   3     1376.49     1501.72    471.39 o 
 -13  14   3     1187.30     1410.40    315.72 o 
 -11  14   3      395.70      355.36    189.01 o 
  -9  14   3      154.50       82.53    166.99 o 
  -7  14   3      335.41       78.05    142.37 o 
  -5  14   3       49.34      -72.84    110.59 o 
  -3  14   3     3451.96     4231.98    302.31 o 
  -1  14   3      141.19      239.82    114.60 o 
   1  14   3     8221.96     7811.04    333.89 o 
   3  14   3      589.06      938.89    152.03 o 
   5  14   3     5989.82     5200.04    241.43 o 
   7  14   3     3978.08     3676.55    276.55 o 
   9  14   3     6624.03     5719.45    254.89 o 
  11  14   3     2071.67     3809.00    684.54 o 
  13  14   3     2722.23     3681.94    451.82 o 
 -14  15   3      891.51     1013.87    297.70 o 
 -12  15   3      465.93      143.86    223.28 o 
 -10  15   3     4293.16     4837.93    723.77 o 
  -8  15   3     1196.85     1241.97    244.90 o 
  -6  15   3     1715.20     1530.88    213.86 o 
  -4  15   3      426.47      204.09    140.30 o 
  -2  15   3       77.28      -54.97    101.47 o 
   0  15   3      948.62      979.94    170.96 o 
   2  15   3      758.47     1051.00    171.89 o 
   4  15   3      201.95      165.61    103.43 o 
   6  15   3       21.35       36.36     88.18 o 
   8  15   3     2417.16     2176.80    397.25 o 
  10  15   3      638.61      419.80    232.46 o 
  12  15   3     4470.03     6710.28   1061.28 o 
  14  15   3      205.67      175.49    245.79 o 
 -15  16   3      523.63      616.52    306.36 o 
 -13  16   3      255.12      246.48    217.01 o 
 -11  16   3     1822.02     2366.53    491.95 o 
  -9  16   3     2001.47     2110.15    326.84 o 
  -7  16   3     2205.97     2182.65    317.58 o 
  -5  16   3     1059.33      950.15    186.51 o 
  -3  16   3     3092.51     3804.98    301.84 o 
  -1  16   3      470.16      514.25    168.36 o 
   1  16   3     2589.89     2742.33    253.20 o 
   3  16   3      674.59      710.71    158.07 o 
   5  16   3      687.39      522.78    135.23 o 
   7  16   3      308.62      191.35     98.68 o 
   9  16   3      105.60      145.99    118.15 o 
  11  16   3      378.39      308.23    248.14 o 
  13  16   3       23.28     -162.26    228.37 o 
  15  16   3        7.54       18.07    251.00 o 
 -16  17   3       87.34      -18.30    256.87 o 
 -14  17   3      301.15      341.74    265.22 o 
 -12  17   3      790.82      572.53    245.77 o 
 -10  17   3      452.82      469.98    227.74 o 
  -8  17   3       54.76     -179.35    150.08 o 
  -6  17   3      757.71      754.20    228.09 o 
  -4  17   3      103.82      140.69    131.79 o 
  -2  17   3      571.80      431.21    152.44 o 
   0  17   3     4050.09     4729.35    304.70 o 
   2  17   3      700.44      408.61    141.53 o 
   4  17   3     2393.74     2403.18    244.27 o 
   6  17   3      224.21      142.90    105.00 o 
   8  17   3     2030.09     2571.75    263.77 o 
  10  17   3      278.82      273.91    242.11 o 
  12  17   3     1215.85     1589.63    381.41 o 
  14  17   3      220.83     -112.28    263.72 o 
  16  17   3       17.72     -336.72    224.48 o 
 -17  18   3       57.86      235.75    287.61 o 
 -15  18   3       27.68      -49.96    257.85 o 
 -13  18   3      167.30      258.03    256.61 o 
 -11  18   3       47.08      -48.66    193.65 o 
  -9  18   3      197.77       12.56    173.90 o 
  -7  18   3      231.79       57.82    177.92 o 
  -5  18   3      115.00      -38.47    152.19 o 
  -3  18   3      274.87      194.30    187.60 o 
  -1  18   3      456.46      489.47    157.68 o 
   1  18   3      698.95      390.60    157.06 o 
   3  18   3      666.56     1021.10    224.22 o 
   5  18   3      664.73      599.03    154.83 o 
   7  18   3      675.77      423.28    149.46 o 
   9  18   3      506.53      728.39    282.34 o 
  11  18   3     1564.17     2208.62    411.63 o 
  13  18   3      406.13      267.80    278.33 o 
  15  18   3      254.24      172.00    277.93 o 
  17  18   3       15.32     -254.35    280.19 o 
 -16  19   3       65.29      -13.38    278.90 o 
 -14  19   3      865.72     1224.91    351.07 o 
 -12  19   3      530.06      486.62    257.77 o 
 -10  19   3      558.28      381.67    238.36 o 
  -8  19   3      277.92      464.40    224.74 o 
  -6  19   3      393.26       98.62    181.62 o 
  -4  19   3       82.31      -16.42    157.95 o 
  -2  19   3      206.47      203.00    193.55 o 
   0  19   3      117.67      154.43    145.37 o 
   2  19   3      447.52      458.00    169.71 o 
   4  19   3      216.11      110.91    136.04 o 
   6  19   3       61.70     -128.54    124.93 o 
   8  19   3       51.71      -43.84    127.07 o 
  10  19   3       10.63     -108.44    284.95 o 
  12  19   3      129.69      -66.47    278.01 o 
  14  19   3      190.21      536.06    325.26 o 
  16  19   3      135.89      167.77    327.95 o 
 -15  20   3      432.55      802.27    401.45 o 
 -13  20   3       63.09       23.66    246.73 o 
 -11  20   3     1926.18     1895.16    362.56 o 
  -9  20   3       25.33     -257.55    171.70 o 
  -7  20   3     2299.30     2992.11    402.10 o 
  -5  20   3      415.89      489.13    223.50 o 
  -3  20   3      379.61      413.15    201.65 o 
  -1  20   3     1510.27     1968.35    421.25 o 
   1  20   3      334.47       51.04    163.21 o 
   3  20   3      316.16      378.14    164.36 o 
   5  20   3      594.27      704.79    182.35 o 
   7  20   3      352.03       46.50    189.16 o 
   9  20   3       22.76      -81.24    265.33 o 
  11  20   3      212.26      263.71    322.58 o 
  13  20   3       69.38     -233.40    292.34 o 
  15  20   3      143.43       53.58    337.27 o 
 -14  21   3       19.29     -360.71    242.87 o 
 -12  21   3       97.66      269.27    252.73 o 
 -10  21   3       51.93     -108.71    214.24 o 
  -8  21   3      104.44      -10.47    214.35 o 
  -6  21   3      476.21      207.14    217.93 o 
  -4  21   3      949.59      784.81    242.57 o 
  -2  21   3      188.90       26.77    190.93 o 
   0  21   3     2276.90     2094.72    395.23 o 
   2  21   3      233.60      137.90    197.26 o 
   4  21   3     1576.13     1330.54    271.04 o 
   6  21   3      211.77      -19.09    188.07 o 
   8  21   3      645.58      437.13    237.64 o 
  10  21   3      443.27      618.87    340.11 o 
  12  21   3      432.28      312.12    345.52 o 
  14  21   3      125.28     -353.89    285.28 o 
 -13  22   3       16.83      332.06    279.25 o 
 -11  22   3      214.84      195.67    404.88 o 
  -9  22   3       10.02     -104.34    197.84 o 
  -7  22   3      142.02      169.93    221.32 o 
  -5  22   3       23.73     -187.49    193.79 o 
  -3  22   3       30.14     -169.71    183.85 o 
  -1  22   3      148.09      -31.07    182.59 o 
   1  22   3       53.56      -53.02    194.61 o 
   3  22   3      128.59      -49.04    179.00 o 
   5  22   3      229.69      240.64    292.68 o 
   7  22   3      730.81      565.30    320.35 o 
   9  22   3       71.84      -66.43    314.87 o 
  11  22   3      637.90      652.37    372.43 o 
  13  22   3       67.58     -448.33    298.89 o 
 -12  23   3      466.07      411.47    293.34 o 
 -10  23   3      243.89       93.44    239.71 o 
  -8  23   3      860.46     1186.25    328.08 o 
  -6  23   3       57.07       30.52    213.21 o 
  -4  23   3      687.81      384.19    244.50 o 
  -2  23   3       73.30       15.31    219.00 o 
   0  23   3      385.23       94.97    216.60 o 
   2  23   3       42.22      -61.80    190.97 o 
   4  23   3      311.96      145.72    216.51 o 
   6  23   3       34.94       -5.33    292.93 o 
  12  23   3       24.61      -56.10    495.75 o 
  -9  24   3       16.93     -217.44    245.36 o 
  -7  24   3      646.97      859.31    317.43 o 
  -5  24   3      293.13       33.17    242.73 o 
  -3  24   3      415.15      739.71    263.86 o 
  -1  24   3      289.23      107.26    231.94 o 
   1  24   3      762.70      624.78    244.83 o 
   3  24   3      636.58      203.16    220.95 o 
   5  24   3      402.47      268.82    328.98 o 
   7  24   3      452.97      652.38    346.50 o 
  -6  25   3        6.68     -188.05    235.85 o 
  -4  25   3      241.42      409.39    339.12 o 
  -2  25   3       16.29      127.09    235.76 o 
   0  25   3      377.16      233.06    249.72 o 
   2  25   3       53.66     -183.62    217.37 o 
   4  25   3      773.50      610.24    369.35 o 
   6  25   3       72.33      113.22    327.46 o 
   0   0   4    14339.90    17158.42    917.21 o 
   1   1   4     1428.89      803.08    112.72 o 
   0   2   4     5701.96     5615.81    217.83 o 
   2   2   4     4837.52     5350.56    247.52 o 
  -1   3   4    20304.71    21499.23    543.99 o 
   1   3   4     1359.76     1213.84    126.20 o 
   3   3   4     4091.27     3396.76    194.87 o 
  -2   4   4     1630.07     1342.72    135.56 o 
   0   4   4    10050.66     8638.22    327.37 o 
   2   4   4     3335.58     2859.02    297.08 o 
   4   4   4    20623.94    24180.85    534.71 o 
  -3   5   4    16337.55    17293.52    471.29 o 
  -1   5   4      582.49      481.94     97.01 o 
   1   5   4    13676.59    13182.06    445.74 o 
   3   5   4    10781.92     9715.99    349.79 o 
   5   5   4     1393.76      929.31    117.27 o 
  -4   6   4    13118.20    13466.06    400.81 o 
  -2   6   4    15329.88    14533.80    410.10 o 
   0   6   4     1977.34     1279.65    166.45 o 
   2   6   4     5110.91     6049.79    264.14 o 
   4   6   4      814.44     1009.87    124.53 o 
   6   6   4      208.47       44.68     73.86 o 
  -5   7   4     2360.19     1653.40    125.28 o 
  -3   7   4     4450.45     4571.72    195.83 o 
  -1   7   4    31091.04    32696.74    911.48 o 
   1   7   4      580.32      552.86    129.35 o 
   3   7   4    11514.08    10487.86    337.03 o 
   5   7   4      319.30      228.34     83.70 o 
   7   7   4    17548.11    19920.66    512.76 o 
  -6   8   4     1868.03     1858.54    146.19 o 
  -4   8   4     3831.84     3730.63    187.70 o 
  -2   8   4     4947.50     4500.93    249.59 o 
   0   8   4     5895.63     5485.67    422.61 o 
   2   8   4     1911.79     1603.02    283.77 o 
   4   8   4    12745.10    13221.39    489.17 o 
   6   8   4    10131.10    10166.75    358.91 o 
   8   8   4     2516.00     2551.94    163.38 o 
  -7   9   4     2927.86     2880.05    152.09 o 
  -5   9   4      373.16      246.28    117.30 o 
  -3   9   4     1420.57     1237.58    176.44 o 
  -1   9   4     1692.82     2433.34    225.88 o 
   1   9   4      684.51      362.65    120.14 o 
   3   9   4     1722.21     1696.43    165.62 o 
   5   9   4     1616.13     1873.48    167.49 o 
   7   9   4     2558.59     2609.47    260.59 o 
   9   9   4     3117.21     3269.55    224.10 o 
  -8  10   4    13898.47    13833.65    641.30 o 
  -6  10   4      997.93     1160.70    191.47 o 
  -4  10   4    12429.94    11698.01    450.60 o 
  -2  10   4    11122.77     9948.38    399.22 o 
   0  10   4     2852.56     2610.46    233.67 o 
   2  10   4     1624.84     1927.98    198.83 o 
   4  10   4    11769.85    12983.42    404.85 o 
   6  10   4     2459.01     3087.50    210.08 o 
   8  10   4      962.66      829.45    128.96 o 
  10  10   4      355.25       90.77    170.80 o 
  -9  11   4     3937.63     3930.90    415.56 o 
  -7  11   4     1625.70     1131.83    316.67 o 
  -5  11   4    11543.51    12433.77    480.87 o 
  -3  11   4     1326.48     1004.97    174.09 o 
  -1  11   4    13386.28    12516.40    463.63 o 
   1  11   4     2362.59     1839.59    209.38 o 
   3  11   4    14819.07    15677.97    824.64 o 
   5  11   4      450.45      303.88    108.20 o 
   7  11   4     9887.38     8347.72    436.81 o 
   9  11   4      641.79      508.92    213.50 o 
  11  11   4     2698.01     2259.80    345.55 o 
 -10  12   4      233.79      -33.95    174.49 o 
  -8  12   4      412.49      311.26    181.98 o 
  -6  12   4      727.30      448.40    148.83 o 
  -4  12   4     3692.52     2898.47    274.10 o 
  -2  12   4     5695.96     5939.69    493.58 o 
   0  12   4     3400.17     3616.74    282.54 o 
   2  12   4     7702.17     6491.26    307.70 o 
   4  12   4     1664.14     1724.43    182.59 o 
   6  12   4    10322.13    11271.09    661.80 o 
   8  12   4      460.75      352.64    145.01 o 
  10  12   4     6029.54     7436.30    592.55 o 
  12  12   4      392.96      120.91    205.60 o 
 -11  13   4      677.41      617.45    347.88 o 
  -9  13   4     1352.67     1085.40    333.81 o 
  -7  13   4      667.83      360.91    178.79 o 
  -5  13   4      997.63      644.22    163.30 o 
  -3  13   4      839.58      785.72    176.16 o 
  -1  13   4      500.92      537.51    142.33 o 
   1  13   4      421.39      122.31    113.20 o 
   3  13   4      338.26      411.23    222.69 o 
   5  13   4     4131.99     5370.99    349.20 o 
   7  13   4     2654.67     3196.70    315.88 o 
   9  13   4     2506.97     2471.02    364.22 o 
  11  13   4     3679.08     5268.28    518.83 o 
  13  13   4     1314.15     2216.15    380.12 o 
 -12  14   4     2146.24     2219.56    370.90 o 
 -10  14   4      458.24      442.49    234.13 o 
  -8  14   4     3192.01     3225.30    396.81 o 
  -6  14   4     1404.86     1223.32    215.52 o 
  -4  14   4     1628.36     1687.60    230.63 o 
  -2  14   4     2443.08     2299.22    264.98 o 
   0  14   4     1796.83     1226.90    199.38 o 
   2  14   4     1987.59     1265.32    195.79 o 
   4  14   4     4711.97     4495.73    437.43 o 
   6  14   4      571.80      740.86    148.51 o 
   8  14   4     1659.66     1511.73    222.43 o 
  10  14   4      394.91      315.07    249.03 o 
  12  14   4       63.26       75.78    214.81 o 
  14  14   4      485.33      527.90    273.18 o 
 -13  15   4      555.12      256.57    237.72 o 
 -11  15   4      383.49     -155.22    186.40 o 
  -9  15   4      991.43      904.04    260.49 o 
  -7  15   4      312.18       68.06    182.03 o 
  -5  15   4     4067.64     5277.63    381.15 o 
  -3  15   4     2192.31     2036.72    251.20 o 
  -1  15   4     3901.21     4055.60    325.00 o 
   1  15   4       62.34        7.29    111.45 o 
   3  15   4     3863.98     4634.73    333.83 o 
   5  15   4     2071.70     1550.69    194.93 o 
   7  15   4     2766.37     3374.59    440.82 o 
   9  15   4      913.87      754.36    285.39 o 
  11  15   4      940.99     1178.33    323.34 o 
  13  15   4      701.59     1224.97    330.86 o 
  15  15   4      168.54      238.39    252.14 o 
 -14  16   4       35.39     -151.52    223.94 o 
 -12  16   4       25.81       66.72    224.03 o 
 -10  16   4      119.10     -105.55    192.68 o 
  -8  16   4      215.49       61.74    194.09 o 
  -6  16   4       98.60       31.59    142.79 o 
  -4  16   4      228.50       86.57    140.20 o 
  -2  16   4      438.73      137.43    141.33 o 
   0  16   4     2866.94     2780.11    283.19 o 
   2  16   4     3379.18     3900.75    388.61 o 
   4  16   4       47.24      -64.64    118.38 o 
   6  16   4     1261.17     1225.52    306.78 o 
   8  16   4       40.93       55.16    148.88 o 
  10  16   4     3114.29     3472.04    476.23 o 
  12  16   4      493.21      556.27    277.49 o 
  14  16   4      886.11      438.73    284.88 o 
  16  16   4      177.66      -96.23    295.82 o 
 -15  17   4       26.96     -115.62    261.15 o 
 -13  17   4      497.57      382.78    257.17 o 
 -11  17   4        6.11       14.36    231.04 o 
  -9  17   4     1054.41      924.65    285.30 o 
  -7  17   4       82.36       76.62    183.25 o 
  -5  17   4      359.74      128.80    155.10 o 
  -3  17   4      452.83      333.47    166.18 o 
  -1  17   4      634.01      385.64    158.41 o 
   1  17   4      138.13      -13.49    126.72 o 
   3  17   4      256.38      223.33    149.25 o 
   5  17   4       15.64      -98.24    120.86 o 
   7  17   4      112.47       94.58    161.33 o 
   9  17   4      351.74      285.12    239.71 o 
  11  17   4      223.62      303.67    272.87 o 
  13  17   4      341.37      293.55    268.51 o 
  15  17   4       81.66       -6.75    278.73 o 
  17  17   4      512.42      409.39    324.38 o 
 -16  18   4      413.54      759.44    353.28 o 
 -14  18   4      299.70      361.45    286.99 o 
 -12  18   4      891.80      644.18    276.26 o 
 -10  18   4      792.53      671.14    283.03 o 
  -8  18   4      997.03      442.90    230.47 o 
  -6  18   4     1109.47     1095.08    374.17 o 
  -4  18   4      132.10      199.39    162.70 o 
  -2  18   4     2631.45     2819.44    347.27 o 
   0  18   4      270.09      204.38    170.63 o 
   2  18   4     2090.68     2030.45    250.03 o 
   4  18   4      490.67      212.61    151.28 o 
   6  18   4      665.40      677.37    203.53 o 
   8  18   4      112.93      283.72    270.01 o 
  10  18   4      264.43     -194.50    250.20 o 
  12  18   4       22.74      -25.64    254.93 o 
  14  18   4       95.44      121.55    322.33 o 
  16  18   4       11.78      -56.98    289.12 o 
 -15  19   4        8.60       10.49    290.63 o 
 -13  19   4      216.02      245.72    262.43 o 
 -11  19   4       57.42     -327.29    218.20 o 
  -9  19   4      525.62      291.04    244.16 o 
  -7  19   4       57.12       17.84    202.34 o 
  -5  19   4      921.95     1210.70    303.59 o 
  -3  19   4       47.64      -64.30    146.68 o 
  -1  19   4     1272.67     1155.76    220.18 o 
   1  19   4     1604.45     1280.35    316.69 o 
   3  19   4     1526.21     1391.27    237.78 o 
   5  19   4     1793.12     1842.13    257.58 o 
   7  19   4      781.02      369.20    207.84 o 
   9  19   4     1056.63     1503.74    416.81 o 
  11  19   4      242.20      -85.49    261.26 o 
  13  19   4      829.01      950.02    364.55 o 
  15  19   4       33.07     -145.70    300.60 o 
 -14  20   4       18.21     -184.62    261.22 o 
 -12  20   4      149.47     -170.81    231.87 o 
 -10  20   4        3.49     -288.89    219.92 o 
  -8  20   4       43.12     -137.50    206.77 o 
  -6  20   4       17.37       65.05    228.31 o 
  -4  20   4       82.58      159.07    203.82 o 
  -2  20   4      511.11      499.52    234.69 o 
   0  20   4      150.78      -57.28    157.16 o 
   2  20   4      139.46      248.51    170.00 o 
   4  20   4       65.22      -70.46    154.13 o 
   6  20   4      714.51      644.05    251.25 o 
   8  20   4      127.04      337.02    317.53 o 
  10  20   4      926.50     1314.54    384.56 o 
  12  20   4      404.76      416.88    350.14 o 
  14  20   4       38.06      -52.82    338.78 o 
 -13  21   4      685.71      809.43    333.68 o 
 -11  21   4       32.90       96.63    265.53 o 
  -9  21   4     1002.90      890.50    351.18 o 
  -7  21   4        7.32     -150.92    224.09 o 
  -5  21   4      709.76      699.17    281.61 o 
  -3  21   4      233.49      164.99    223.26 o 
  -1  21   4      165.82       45.73    456.17 o 
   1  21   4       20.76     -182.10    187.45 o 
   3  21   4      298.88      283.69    175.28 o 
   5  21   4       11.79      -64.61    206.83 o 
   7  21   4       47.23     -109.92    319.34 o 
   9  21   4      300.51      268.69    355.03 o 
  11  21   4      113.81     -100.04    318.49 o 
  13  21   4       78.96     -323.40    322.34 o 
 -12  22   4      114.34        5.25    295.78 o 
 -10  22   4      561.50      314.44    278.79 o 
  -8  22   4      404.18      297.14    276.66 o 
  -6  22   4     1061.97      993.50    308.95 o 
  -4  22   4       51.94     -102.13    196.56 o 
  -2  22   4     1138.93      771.30    275.80 o 
   0  22   4      172.15      -39.10    207.53 o 
   2  22   4     1727.02     1547.87    398.15 o 
   4  22   4        3.96      235.31    300.55 o 
   6  22   4      461.05      151.24    236.05 o 
   8  22   4       10.65     -332.56    345.51 o 
  10  22   4      143.35      -33.37    317.97 o 
  12  22   4      117.42     -295.18    340.56 o 
  -9  23   4       53.53     -152.54    354.64 o 
  -7  23   4       36.26      -67.81    249.31 o 
  -5  23   4      360.48      503.62    292.09 o 
  -3  23   4      232.35       91.45    238.06 o 
  -1  23   4      527.01      197.92    236.03 o 
   1  23   4      446.14      500.73    373.54 o 
   3  23   4      560.24      450.06    231.95 o 
   5  23   4      603.70      597.29    330.00 o 
   9  23   4      695.21      173.11    481.28 o 
  -8  24   4        0.75      -66.94    263.48 o 
  -6  24   4       29.17       11.85    267.24 o 
  -4  24   4        8.98     -273.71    261.23 o 
  -2  24   4      102.55       67.03    253.26 o 
   0  24   4       12.37       19.32    241.35 o 
   2  24   4      106.77      -63.15    218.75 o 
   4  24   4       11.19      -53.31    306.13 o 
  -3  25   4      191.04      154.14    287.35 o 
  -1  25   4      105.24      -19.57    267.90 o 
   1  25   4      129.76      -18.28    262.27 o 
   3  25   4       83.92      324.41    395.49 o 
   0   1   5       58.52      106.04     91.93 o 
  -1   2   5    11678.36    12674.26    394.13 o 
   1   2   5    29853.77    28703.98    715.58 o 
  -2   3   5    17731.52    17905.19    585.36 o 
   0   3   5     8092.67     8038.86    546.96 o 
   2   3   5    23579.95    24581.53    734.88 o 
  -3   4   5     6571.38     5843.39    249.18 o 
  -1   4   5     3293.72     3679.16    235.55 o 
   1   4   5     1791.85     1699.15    190.79 o 
   3   4   5      721.50      559.61    139.71 o 
  -4   5   5     1870.46     2649.71    207.09 o 
  -2   5   5    12905.57    13216.74    411.15 o 
   0   5   5     2865.98     3160.00    297.78 o 
   2   5   5      298.44      356.42    121.45 o 
   4   5   5     3322.46     3096.07    211.39 o 
  -5   6   5     1693.45     1461.05    170.75 o 
  -3   6   5     9729.74     8324.02    306.90 o 
  -1   6   5     4313.59     4129.48    274.74 o 
   1   6   5    11470.95    11440.55    430.30 o 
   3   6   5      788.63      444.62    128.35 o 
   5   6   5    16626.93    15731.51    451.44 o 
  -6   7   5      333.02      187.74     95.34 o 
  -4   7   5      332.52      274.11    102.46 o 
  -2   7   5     3049.70     2488.81    246.77 o 
   0   7   5      959.53      904.59    168.02 o 
   2   7   5     4409.64     4071.01    494.66 o 
   4   7   5     3059.77     3451.22    325.20 o 
   6   7   5     5897.44     5622.46    264.30 o 
  -7   8   5     3574.22     3444.38    206.32 o 
  -5   8   5     2688.93     2669.39    192.31 o 
  -3   8   5     1330.07      716.53    172.31 o 
  -1   8   5      659.21      236.88    129.14 o 
   1   8   5     4590.18     4898.67    369.04 o 
   3   8   5      960.90      624.47    145.45 o 
   5   8   5      246.47      -21.35     91.22 o 
   7   8   5     1199.22     1192.71    150.87 o 
  -8   9   5      949.36      890.90    241.72 o 
  -6   9   5    10175.04     8950.08    414.72 o 
  -4   9   5        4.44     -126.34    110.67 o 
  -2   9   5    13916.91    12491.55    484.61 o 
   0   9   5     6508.34     6245.47    312.87 o 
   2   9   5     6066.10     5388.89    281.37 o 
   4   9   5     5223.59     5738.15    256.24 o 
   6   9   5     2167.44     2118.66    194.96 o 
   8   9   5     5838.66     5174.60    830.33 o 
  -9  10   5      180.69      -27.50    160.43 o 
  -7  10   5     4403.45     4135.67    425.92 o 
  -5  10   5     1391.27     1984.81    314.76 o 
  -3  10   5     7641.76     6988.68    352.18 o 
  -1  10   5     1483.41     1665.97    219.22 o 
   1  10   5     9497.15     8871.52    381.23 o 
   3  10   5      332.36      296.41    131.28 o 
   5  10   5     9770.67    10101.65    362.42 o 
   7  10   5     1205.41     1109.32    197.72 o 
   9  10   5     4911.15     5760.76    658.27 o 
 -10  11   5      518.34      462.34    221.75 o 
  -8  11   5      618.47      553.88    228.20 o 
  -6  11   5      444.16      416.16    154.10 o 
  -4  11   5        7.98     -130.40    127.31 o 
  -2  11   5     1775.15     1455.70    211.85 o 
   0  11   5      273.52      299.75    145.54 o 
   2  11   5     1364.86     1383.82    279.26 o 
   4  11   5     2349.75     3116.11    381.71 o 
   6  11   5     1380.39     1269.95    170.93 o 
   8  11   5     2322.50     2761.71    384.60 o 
  10  11   5     1331.91     1336.65    627.88 o 
 -11  12   5     3907.58     4168.31   1069.15 o 
  -9  12   5     2267.50     1867.81    523.92 o 
  -7  12   5     5360.99     4984.75    483.13 o 
  -5  12   5      284.88      432.15    164.98 o 
  -3  12   5     3423.66     3904.12    328.37 o 
  -1  12   5      700.75      563.78    163.70 o 
   1  12   5     4427.62     4340.62    303.54 o 
   3  12   5     1525.33     1311.28    195.04 o 
   5  12   5      455.96      536.51    139.37 o 
   7  12   5     1396.88     1992.58    380.21 o 
   9  12   5      552.65      956.43    281.36 o 
  11  12   5      215.83      167.11    206.44 o 
 -12  13   5      200.93       91.89    212.59 o 
 -10  13   5     4241.96     4897.71    512.05 o 
  -8  13   5     1176.11      877.83    262.97 o 
  -6  13   5     3698.71     4750.86    382.98 o 
  -4  13   5     3750.81     4150.07    351.68 o 
  -2  13   5     1272.80      974.11    206.09 o 
   0  13   5     6282.95     6340.96    355.60 o 
   2  13   5     2866.04     2753.06    339.40 o 
   4  13   5     4244.17     5216.18    360.07 o 
   6  13   5      902.67      858.47    198.80 o 
   8  13   5     1761.25     1655.84    335.67 o 
  10  13   5      135.38       -5.61    189.54 o 
  12  13   5     2334.56     2219.24    516.69 o 
 -13  14   5       43.93     -246.57    239.52 o 
 -11  14   5      174.52      182.38    233.04 o 
  -9  14   5      204.37       13.02    185.20 o 
  -7  14   5      428.46       70.05    196.35 o 
  -5  14   5     1047.95      994.83    209.36 o 
  -3  14   5     4404.40     5089.42    388.35 o 
  -1  14   5      199.33      347.89    152.81 o 
   1  14   5     5612.98     5765.45    477.81 o 
   3  14   5     2830.54     3216.18    295.25 o 
   5  14   5     3428.18     3772.45    453.09 o 
   7  14   5     1979.40     2191.37    277.82 o 
   9  14   5     3642.45     3200.40    444.20 o 
  11  14   5     1478.36     1671.87    609.98 o 
  13  14   5      904.05     1441.14    344.72 o 
 -14  15   5      552.32      944.39    336.80 o 
 -12  15   5       64.78      -53.74    208.46 o 
 -10  15   5     1295.07     1551.94    333.12 o 
  -8  15   5      219.75      180.96    205.99 o 
  -6  15   5      852.41      649.59    244.17 o 
  -4  15   5      938.73     1046.35    211.26 o 
  -2  15   5       41.86      -43.11    136.80 o 
   0  15   5      408.85      413.94    182.35 o 
   2  15   5      480.04      444.58    173.34 o 
   4  15   5      108.99       86.45    140.23 o 
   6  15   5       31.68      -64.77    146.19 o 
   8  15   5     1059.65     1096.78    320.85 o 
  10  15   5      475.48      299.30    269.89 o 
  12  15   5     1203.28      893.05    318.89 o 
  14  15   5      106.96     -104.28    254.45 o 
 -15  16   5      774.88      790.54    567.46 o 
 -13  16   5      434.35      564.73    301.86 o 
 -11  16   5     1293.26     1271.45    327.08 o 
  -9  16   5      129.32     -111.68    193.76 o 
  -7  16   5     2007.67     2102.02    365.98 o 
  -5  16   5        1.15      -72.88    145.09 o 
  -3  16   5     1075.32     1128.07    219.62 o 
  -1  16   5       75.96        8.28    136.30 o 
   1  16   5      859.03      578.84    182.04 o 
   3  16   5      119.48      -62.91    136.91 o 
   5  16   5      425.97      339.97    170.10 o 
   7  16   5      802.03      763.58    294.13 o 
   9  16   5       75.02      -95.14    237.35 o 
  11  16   5      268.77      184.52    267.14 o 
  13  16   5      214.16      461.40    313.78 o 
  15  16   5       51.73     -232.17    352.24 o 
 -16  17   5       54.41      -19.59    301.06 o 
 -14  17   5      313.10      420.12    273.97 o 
 -12  17   5       19.61      -79.26    236.16 o 
 -10  17   5      593.35      434.94    269.92 o 
  -8  17   5      444.24      354.86    233.68 o 
  -6  17   5      852.74      910.86    230.63 o 
  -4  17   5     1616.65     1046.17    231.05 o 
  -2  17   5      520.11      785.46    206.81 o 
   0  17   5     2464.92     2612.78    306.27 o 
   2  17   5      717.75      546.43    195.92 o 
   4  17   5     1078.34      879.27    201.38 o 
   6  17   5      478.77      391.95    211.31 o 
   8  17   5      634.59      584.62    292.07 o 
  10  17   5      162.29       77.69    274.42 o 
  12  17   5     1550.14     2789.40    653.54 o 
  14  17   5      156.67       71.33    308.67 o 
  16  17   5      631.87      778.65    382.37 o 
 -15  18   5      140.92      240.17    313.93 o 
 -13  18   5       85.25      -29.22    263.86 o 
 -11  18   5      116.71      -18.21    253.72 o 
  -9  18   5       16.53      122.13    215.41 o 
  -7  18   5       76.22       85.09    220.84 o 
  -5  18   5       23.70      -60.05    172.72 o 
  -3  18   5      702.70      892.48    232.68 o 
  -1  18   5      111.21      124.86    169.68 o 
   1  18   5      249.26       47.78    170.40 o 
   3  18   5      442.07      215.70    183.96 o 
   5  18   5      216.43       92.18    235.18 o 
   7  18   5      467.65        4.81    262.69 o 
   9  18   5      534.05      523.92    315.01 o 
  11  18   5     1788.75     3357.28    593.79 o 
  13  18   5       74.35      107.14    296.64 o 
  15  18   5      766.38     1498.75    446.17 o 
 -14  19   5      353.55      367.10    306.87 o 
 -12  19   5       48.25     -149.59    307.92 o 
 -10  19   5      518.61      944.18    339.13 o 
  -8  19   5      308.32       86.86    230.48 o 
  -6  19   5      146.87      335.30    261.57 o 
  -4  19   5      291.35      105.83    186.57 o 
  -2  19   5       57.69      -46.99    176.74 o 
   0  19   5      389.32      563.40    208.47 o 
   2  19   5      463.36      290.81    188.79 o 
   4  19   5     1248.85     1310.18    758.98 o 
   6  19   5      167.08      108.15    341.93 o 
   8  19   5      333.07      268.05    341.29 o 
  10  19   5      231.30      198.08    329.70 o 
  12  19   5      192.67     -183.95    299.75 o 
  14  19   5      140.29     -368.83    377.24 o 
 -13  20   5       49.07      -76.86    380.28 o 
 -11  20   5      848.32     1026.90    350.34 o 
  -9  20   5       28.79     -152.78    237.48 o 
  -7  20   5      548.14      417.08    277.85 o 
  -5  20   5      142.03     -178.05    215.59 o 
  -3  20   5      780.70      528.14    229.02 o 
  -1  20   5      274.02      153.29    185.42 o 
   1  20   5      598.37      360.10    205.32 o 
   3  20   5     1699.27     1443.20    370.74 o 
   5  20   5      362.21      117.30    482.70 o 
   7  20   5      418.96     1649.46    524.69 o 
   9  20   5       72.11      -16.87    282.01 o 
  11  20   5      285.71      336.34    371.29 o 
  13  20   5       24.01     -211.34    343.24 o 
 -12  21   5       33.58     -326.73    284.14 o 
 -10  21   5       11.35     -135.53    281.39 o 
  -8  21   5       85.52       64.15    252.05 o 
  -6  21   5       63.67      -91.45    249.22 o 
  -4  21   5      487.30        0.85    224.20 o 
  -2  21   5      103.67      163.85    252.22 o 
   0  21   5     1350.88     1627.46    370.69 o 
   2  21   5      103.39      -10.23    180.03 o 
   4  21   5      822.41      707.53    282.99 o 
   6  21   5      143.46      115.00    391.94 o 
   8  21   5      873.56     1001.39    504.12 o 
  10  21   5      209.16       90.90    362.92 o 
  12  21   5      323.01      434.48    393.06 o 
  -9  22   5       28.28      -28.92    283.88 o 
  -7  22   5      179.30     -219.65    267.06 o 
  -5  22   5       26.60     -310.69    238.66 o 
  -3  22   5        3.50     -141.20    236.58 o 
  -1  22   5      152.51      -65.99    266.92 o 
   1  22   5      216.31      242.50    260.52 o 
   3  22   5      279.47      121.87    244.46 o 
   5  22   5       47.23       96.21    356.65 o 
   7  22   5      360.19       70.83    406.92 o 
   9  22   5      148.00      429.99    467.57 o 
  -8  23   5      628.11      380.33    605.66 o 
  -6  23   5      169.33      -89.91    289.58 o 
  -4  23   5      434.06      413.70    305.00 o 
  -2  23   5       25.61     -276.45    243.13 o 
   0  23   5      301.60      413.56    390.28 o 
   2  23   5        1.17      141.65    259.54 o 
   4  23   5      153.19      426.95    364.27 o 
   6  23   5        4.07     -257.16    381.56 o 
   8  23   5       98.27       83.78    403.11 o 
  -3  24   5      486.16      374.35    330.56 o 
  -1  24   5      214.29      115.93    307.01 o 
   1  24   5      232.31      158.46    290.34 o 
   3  24   5      588.84      430.50    404.89 o 
   0   0   6    17712.97    14177.29    911.12 o 
   1   1   6     5047.16     4848.39    277.50 o 
   0   2   6     1187.49      604.04    137.80 o 
   2   2   6      600.01      468.83    144.13 o 
  -1   3   6    12902.42    12780.92    488.36 o 
   1   3   6     4016.99     3918.92    314.70 o 
   3   3   6     2474.04     2067.28    342.05 o 
  -2   4   6      654.62      351.76    139.92 o 
   0   4   6    13802.93    13308.65    494.20 o 
   2   4   6     3871.26     4105.66    382.55 o 
   4   4   6     7027.48     5756.98    389.44 o 
  -3   5   6     4083.93     4389.86    284.92 o 
  -1   5   6     1710.94     1612.56    180.76 o 
   1   5   6     2007.61     1214.45    465.68 o 
   3   5   6     4959.58     5455.57    388.54 o 
   5   5   6      210.95      151.12    118.88 o 
  -4   6   6      917.43      512.62    147.25 o 
  -2   6   6     1564.55     1218.44    191.66 o 
   0   6   6      935.35      746.21    174.51 o 
   2   6   6      569.75      338.22    132.84 o 
   4   6   6        2.11      -79.28    106.19 o 
   6   6   6      449.48      295.53    148.79 o 
  -5   7   6     2194.67     1710.72    193.31 o 
  -3   7   6      608.25      336.75    127.18 o 
  -1   7   6     7449.04     6368.81    338.73 o 
   1   7   6     1844.67     1814.74    276.25 o 
   3   7   6     8975.73     8019.95    365.11 o 
   5   7   6      221.12      121.81    111.66 o 
   7   7   6     3574.59     3712.50    485.51 o 
  -6   8   6      484.03      532.76    266.40 o 
  -4   8   6     1950.33     1505.52    184.28 o 
  -2   8   6     1497.35     1201.80    214.59 o 
   0   8   6     3939.46     3203.87    294.05 o 
   2   8   6     3103.74     3006.96    414.55 o 
   4   8   6     3668.51     3910.36    589.23 o 
   6   8   6     4840.90     5014.48    266.35 o 
   8   8   6     1439.22     1258.94    587.00 o 
  -7   9   6     1572.76     1342.03    295.01 o 
  -5   9   6     2004.82     2483.84    291.84 o 
  -3   9   6       10.05      -42.24    135.66 o 
  -1   9   6       98.26       21.05    127.01 o 
   1   9   6      207.32      -40.44    121.25 o 
   3   9   6      287.28       76.52    119.36 o 
   5   9   6     1162.07      709.42    149.78 o 
   7   9   6     1969.01     1817.51    477.61 o 
   9   9   6      299.41      -84.89    190.00 o 
  -8  10   6     2895.85     3243.87    847.64 o 
  -6  10   6     1217.96      954.95    235.02 o 
  -4  10   6     4737.40     4854.61    387.58 o 
  -2  10   6      852.08      968.54    197.53 o 
   0  10   6     6215.39     6159.04    361.12 o 
   2  10   6     2344.11     2293.93    260.63 o 
   4  10   6     1075.62      697.54    179.38 o 
   6  10   6      454.43      414.76    140.68 o 
   8  10   6      369.39       -8.00    191.70 o 
  10  10   6      726.20      608.86    258.28 o 
  -9  11   6     4016.14     4526.18    493.70 o 
  -7  11   6       49.38     -232.36    154.91 o 
  -5  11   6     2900.26     3927.80    375.48 o 
  -3  11   6      437.43      368.77    168.51 o 
  -1  11   6    11087.93    11952.46    504.36 o 
   1  11   6      941.43      874.87    232.12 o 
   3  11   6     4596.06     4876.45    434.42 o 
   5  11   6      479.54      321.14    148.10 o 
   7  11   6     4846.68     4997.45    522.71 o 
   9  11   6     1015.26      855.02    301.94 o 
  11  11   6     1551.63     1114.97    317.80 o 
 -10  12   6      431.11      519.43    262.01 o 
  -8  12   6      969.18      825.07    452.34 o 
  -6  12   6      583.68      726.87    297.03 o 
  -4  12   6      983.25      564.06    199.02 o 
  -2  12   6     5629.56     7046.06    599.16 o 
   0  12   6     2622.18     2747.85    291.56 o 
   2  12   6     4563.84     4450.01    571.26 o 
   4  12   6      477.93      140.23    150.18 o 
   6  12   6     3131.37     3377.96    328.86 o 
   8  12   6      787.10      544.79    256.50 o 
  10  12   6     3128.48     3486.98    469.67 o 
  12  12   6      147.34      287.84    254.27 o 
 -11  13   6      108.30     -152.00    211.47 o 
  -9  13   6     3441.08     2832.81    622.20 o 
  -7  13   6      895.41     1017.70    289.58 o 
  -5  13   6     2526.16     3116.70    351.18 o 
  -3  13   6      280.20       97.68    152.48 o 
  -1  13   6       63.96      158.20    151.01 o 
   1  13   6      700.02      562.07    185.90 o 
   3  13   6      158.01      153.84    186.80 o 
   5  13   6     1871.95     2524.36    459.07 o 
   7  13   6      989.23     1410.80    478.88 o 
   9  13   6      328.44      287.45    415.03 o 
  11  13   6     2027.07     1534.45    377.58 o 
  13  13   6     1092.81     1062.17    341.20 o 
 -12  14   6     1657.82     2813.10    718.40 o 
 -10  14   6      352.97      348.65    249.39 o 
  -8  14   6     3407.92     3589.04    704.35 o 
  -6  14   6     2059.62     1963.67    294.08 o 
  -4  14   6     3642.76     3616.99    357.38 o 
  -2  14   6     5836.52     6928.17    479.44 o 
   0  14   6     1082.44      802.26    202.34 o 
   2  14   6     1823.77     1651.60    275.42 o 
   4  14   6     2819.39     2430.42    284.10 o 
   6  14   6      169.67      123.12    295.47 o 
   8  14   6       43.87      -41.94    219.89 o 
  10  14   6      406.32      260.55    464.15 o 
  12  14   6      232.43      277.66    291.41 o 
  14  14   6       25.04     -174.97    238.00 o 
 -13  15   6      606.64      346.48    298.69 o 
 -11  15   6      649.33      494.76    289.92 o 
  -9  15   6      706.43      336.26    288.39 o 
  -7  15   6       32.00       -0.57    209.67 o 
  -5  15   6     4747.21     5726.40    454.03 o 
  -3  15   6      492.87       50.27    166.93 o 
  -1  15   6     8225.68     7912.70    420.04 o 
   1  15   6     1142.71      807.95    215.50 o 
   3  15   6     5185.47     5798.99    420.95 o 
   5  15   6      471.55      499.97    222.75 o 
   7  15   6     1031.17      550.68    293.97 o 
   9  15   6      128.96      -71.67    263.24 o 
  11  15   6      685.18      474.41    317.89 o 
  13  15   6      326.06      155.38    286.66 o 
  15  15   6      394.67      714.01    356.99 o 
 -14  16   6       76.44      -29.84    319.98 o 
 -12  16   6       44.35      126.15    252.13 o 
 -10  16   6       98.87     -197.41    239.79 o 
  -8  16   6      102.02     -155.73    218.89 o 
  -6  16   6      170.50      229.10    191.69 o 
  -4  16   6      916.96      593.26    212.43 o 
  -2  16   6     1430.95     1645.03    339.70 o 
   0  16   6     2511.09     2873.04    328.30 o 
   2  16   6     1398.85     1358.32    396.68 o 
   4  16   6     1476.51     1302.45    241.31 o 
   6  16   6     1671.96     1891.36    505.14 o 
   8  16   6      413.42      137.76    259.97 o 
  10  16   6     1296.48     1345.25    382.59 o 
  12  16   6      229.32      264.45    281.51 o 
  14  16   6      748.14     1120.66    402.52 o 
  16  16   6      103.18      -60.61    322.93 o 
 -15  17   6       95.58     -252.24    314.39 o 
 -13  17   6      534.19      207.36    305.86 o 
 -11  17   6       14.67     -162.76    253.57 o 
  -9  17   6     1506.63     1688.66    392.76 o 
  -7  17   6        6.32     -238.10    204.09 o 
  -5  17   6      567.63      355.31    204.71 o 
  -3  17   6      144.11        9.27    181.10 o 
  -1  17   6       47.63     -101.94    171.93 o 
   1  17   6      361.37      129.43    179.26 o 
   3  17   6      196.40       90.43    226.93 o 
   5  17   6      271.82       92.06    210.10 o 
   7  17   6      479.71      635.62    407.68 o 
   9  17   6       26.18      -21.53    264.41 o 
  11  17   6      147.17       17.84    341.55 o 
  13  17   6      270.54      196.69    335.33 o 
  15  17   6       14.89     -389.35    313.23 o 
 -14  18   6      141.39       97.41    498.94 o 
 -12  18   6      552.81      603.58    349.22 o 
 -10  18   6      612.90      545.30    304.51 o 
  -8  18   6      870.68      968.53    405.26 o 
  -6  18   6     1098.78      936.03    269.86 o 
  -4  18   6      319.05      376.17    218.18 o 
  -2  18   6      825.22      814.34    233.34 o 
   0  18   6      100.15       25.00    182.97 o 
   2  18   6     2032.74     2475.12    320.01 o 
   4  18   6       51.52      185.05    231.02 o 
   6  18   6      934.55      499.81    389.40 o 
   8  18   6      265.90      305.12    396.76 o 
  10  18   6      141.39     -119.76    297.75 o 
  12  18   6       92.76      554.32    384.90 o 
  14  18   6       34.20      136.64    339.58 o 
 -13  19   6      316.81      489.43    357.57 o 
 -11  19   6       29.56      216.62    288.60 o 
  -9  19   6      210.30      -15.36    263.04 o 
  -7  19   6       70.04       99.89    268.01 o 
  -5  19   6      981.11      750.83    250.89 o 
  -3  19   6      360.41      326.69    215.73 o 
  -1  19   6     1169.28     1430.48    274.48 o 
   1  19   6      376.80      159.11    198.64 o 
   3  19   6      870.93      770.57    282.67 o 
   5  19   6     1087.52      888.45    475.44 o 
   7  19   6      526.46      505.14    422.13 o 
   9  19   6      813.82     1458.07    527.48 o 
  11  19   6      270.02      165.33    341.97 o 
  13  19   6      477.68      601.73    429.75 o 
 -12  20   6       31.20     -171.35    281.97 o 
 -10  20   6      130.67      -33.67    282.35 o 
  -8  20   6        1.69     -157.09    264.84 o 
  -6  20   6        0.89     -316.17    239.72 o 
  -4  20   6       36.68     -208.12    193.41 o 
  -2  20   6      165.82       -1.28    210.62 o 
   0  20   6       93.36       -3.29    189.79 o 
   2  20   6      269.55      538.95    238.39 o 
   4  20   6      167.90      475.11    273.68 o 
   6  20   6      128.69      -64.23    367.82 o 
   8  20   6       40.37     -210.17    420.35 o 
  10  20   6     1029.63     1232.62    615.95 o 
  12  20   6       54.90      159.09    367.40 o 
  -9  21   6      802.40      568.16    340.78 o 
  -7  21   6      296.34      367.25    318.29 o 
  -5  21   6      347.75      257.19    287.76 o 
  -3  21   6       20.74      -46.52    247.43 o 
  -1  21   6      258.74       62.91    208.40 o 
   1  21   6      128.28      128.31    225.01 o 
   3  21   6       30.95      139.85    257.87 o 
   5  21   6      125.93     -262.50    334.34 o 
   7  21   6      100.34      288.62    416.79 o 
   9  21   6       44.51      -41.13    410.45 o 
  -6  22   6      809.95      759.09    372.39 o 
  -4  22   6      221.90      182.95    305.68 o 
  -2  22   6     1367.92     1491.26    376.79 o 
   0  22   6        7.93     -100.96    311.99 o 
   2  22   6      968.21      853.58    410.46 o 
   4  22   6        0.69     -560.79    433.60 o 
   6  22   6      141.05       49.76    434.06 o 
  -3  23   6      262.28       24.61    292.29 o 
  -1  23   6      492.56      493.68    318.18 o 
   1  23   6      567.38      393.97    449.80 o 
   3  23   6      350.32      782.59    488.38 o 
   0   1   7       64.60     -154.99    103.33 o 
  -1   2   7     8225.72     8223.69    347.78 o 
   1   2   7    15373.83    15826.76    516.61 o 
  -2   3   7     2997.40     3391.63    316.07 o 
   0   3   7      157.03      170.95    143.64 o 
   2   3   7    14470.31    14894.14    579.25 o 
  -3   4   7     1909.13     1806.48    245.18 o 
  -1   4   7      336.23      -69.56    131.69 o 
   1   4   7     1637.72     1380.70    280.49 o 
   3   4   7      160.49       74.35    131.18 o 
  -4   5   7       15.82      144.48    149.14 o 
  -2   5   7    12089.77    10686.40    465.35 o 
   0   5   7      546.37      497.33    213.45 o 
   2   5   7     6312.31     5635.74    437.45 o 
   4   5   7      731.28      557.88    495.50 o 
  -5   6   7     1600.99     1630.75    234.53 o 
  -3   6   7     8722.50     8705.09    410.60 o 
  -1   6   7     4485.08     5822.39    536.03 o 
   1   6   7     5573.82     4354.00    443.31 o 
   3   6   7      446.11      131.54    156.86 o 
   5   6   7     4619.88     5144.03    595.82 o 
  -6   7   7      449.03      515.65    177.38 o 
  -4   7   7      473.05      597.23    157.86 o 
  -2   7   7     1655.65     1240.41    231.74 o 
   0   7   7       60.83      -30.54    132.46 o 
   2   7   7     1968.83     1911.36    246.46 o 
   4   7   7     1421.05      807.84    233.39 o 
   6   7   7      273.29       63.69    184.24 o 
  -7   8   7     1212.58     1209.96    302.25 o 
  -5   8   7     1489.51      940.43    226.66 o 
  -3   8   7     3026.87     2987.59    345.45 o 
  -1   8   7      137.77      137.98    143.97 o 
   1   8   7     3313.69     2610.35    293.92 o 
   3   8   7       15.08      -23.96    133.75 o 
   5   8   7      525.55      186.02    145.51 o 
   7   8   7       21.26       36.14    191.83 o 
  -8   9   7      189.28       58.13    213.22 o 
  -6   9   7     1564.87     1343.32    257.83 o 
  -4   9   7     2086.48     2290.66    293.85 o 
  -2   9   7     4590.10     5250.68    690.51 o 
   0   9   7     1042.89     1040.16    213.51 o 
   2   9   7     4751.49     4935.07    438.47 o 
   4   9   7     3792.04     3394.39    482.93 o 
   6   9   7     1219.20      869.92    372.39 o 
   8   9   7     1862.01     1392.65    343.68 o 
  -9  10   7       30.69     -286.66    199.23 o 
  -7  10   7      894.11      906.02    290.76 o 
  -5  10   7      173.99     -105.63    161.92 o 
  -3  10   7     5911.58     6857.89    478.81 o 
  -1  10   7      151.44     -108.82    141.13 o 
   1  10   7     5896.98     6175.24    408.57 o 
   3  10   7      378.83      362.60    147.94 o 
   5  10   7     1262.04      736.79    258.67 o 
   7  10   7      573.61      294.88    244.60 o 
   9  10   7     2005.35     1975.68    474.17 o 
 -10  11   7     2074.82     2154.38    405.59 o 
  -8  11   7       11.52     -102.89    214.28 o 
  -6  11   7      586.52      456.79    208.79 o 
  -4  11   7     1277.50     1869.67    280.35 o 
  -2  11   7      666.53      613.56    245.72 o 
   0  11   7     1053.54      608.55    217.39 o 
   2  11   7      103.15      -46.45    151.71 o 
   4  11   7      372.34      326.42    166.71 o 
   6  11   7      157.88       11.93    278.46 o 
   8  11   7      411.39      -30.26    231.63 o 
  10  11   7       36.95     -105.66    211.32 o 
 -11  12   7     2325.95     3461.99    767.30 o 
  -9  12   7      644.94      628.00    289.69 o 
  -7  12   7      736.29      594.91    278.55 o 
  -5  12   7     1392.47     1277.96    553.82 o 
  -3  12   7     2369.19     2251.78    300.81 o 
  -1  12   7      637.96      578.42    207.38 o 
   1  12   7     3407.23     3914.39    534.71 o 
   3  12   7     1177.94      789.56    211.30 o 
   5  12   7     1326.04      510.47    361.48 o 
   7  12   7        3.56        6.60    269.07 o 
   9  12   7      294.52      136.70    265.24 o 
  11  12   7       76.02     -215.39    223.40 o 
 -12  13   7       81.20      208.38    270.76 o 
 -10  13   7     1577.85     1498.49    394.01 o 
  -8  13   7      442.85      375.58    262.77 o 
  -6  13   7     1684.17     2035.69    310.41 o 
  -4  13   7     1837.83     1826.17    293.51 o 
  -2  13   7     2124.19     1910.60    297.38 o 
   0  13   7     4445.32     6067.84    494.85 o 
   2  13   7     1518.38      954.11    237.38 o 
   4  13   7      739.64      576.41    195.74 o 
   6  13   7     1066.04     1791.59    512.50 o 
   8  13   7     1121.03      650.18    298.65 o 
  10  13   7      285.59      395.79    293.88 o 
  12  13   7      398.12      381.61    283.34 o 
 -13  14   7       91.17       32.58    274.65 o 
 -11  14   7       53.28     -233.53    230.14 o 
  -9  14   7       65.58      330.04    279.76 o 
  -7  14   7       69.07       13.96    231.02 o 
  -5  14   7      141.26      178.82    200.84 o 
  -3  14   7     2301.64     2515.77    379.51 o 
  -1  14   7      192.50       87.72    178.92 o 
   1  14   7     3156.79     3864.48    372.29 o 
   3  14   7      929.56      848.99    224.10 o 
   5  14   7     1489.89      514.02    392.45 o 
   7  14   7      814.31      655.93    432.28 o 
   9  14   7      716.95     1180.85    370.22 o 
  11  14   7      558.36      468.18    400.56 o 
  13  14   7      564.56      288.24    337.96 o 
 -14  15   7      290.01      406.36    670.26 o 
 -12  15   7      232.10       15.12    289.09 o 
 -10  15   7      658.37      850.85    365.53 o 
  -8  15   7      622.94      697.01    304.39 o 
  -6  15   7      505.78      281.95    214.77 o 
  -4  15   7      137.58      371.76    209.74 o 
  -2  15   7      266.82      249.78    199.33 o 
   0  15   7       90.78       82.90    171.76 o 
   2  15   7       76.00     -150.51    168.33 o 
   4  15   7      489.43     -104.13    209.78 o 
   6  15   7      284.54      386.86    336.34 o 
   8  15   7      781.81      417.81    402.35 o 
  10  15   7      115.67      -38.61    264.55 o 
  12  15   7      526.12      622.82    345.16 o 
  14  15   7       81.47     -203.72    294.65 o 
 -15  16   7      168.03      239.43    339.63 o 
 -13  16   7      122.54      175.57    307.49 o 
 -11  16   7     1676.30     1160.00    378.88 o 
  -9  16   7      239.89      354.13    279.19 o 
  -7  16   7      939.69     1152.55    348.53 o 
  -5  16   7       64.44      158.01    216.06 o 
  -3  16   7     2110.23     1600.48    293.05 o 
  -1  16   7      230.59      233.37    202.56 o 
   1  16   7     1276.57      977.35    264.22 o 
   3  16   7      677.17      732.79    227.22 o 
   5  16   7      226.44      557.43    380.01 o 
   7  16   7      722.39      324.67    422.63 o 
   9  16   7       97.36      369.85    367.82 o 
  11  16   7      122.29       70.43    295.53 o 
  13  16   7       47.77     -121.83    309.05 o 
  15  16   7       46.66     -270.28    318.58 o 
 -12  17   7       77.33      -17.94    397.14 o 
 -10  17   7      387.90      375.17    302.84 o 
  -8  17   7        4.84       99.51    265.51 o 
  -6  17   7     1474.58     2338.68    345.11 o 
  -4  17   7     1574.55     1573.67    315.16 o 
  -2  17   7      863.59      398.68    210.74 o 
   0  17   7     1703.41     1901.59    313.82 o 
   2  17   7      708.21      657.30    229.55 o 
   4  17   7     2171.57     1665.70    519.86 o 
   6  17   7       48.65      144.42    358.94 o 
   8  17   7     1572.23     1692.61    559.97 o 
  10  17   7      521.49      515.67    364.49 o 
  12  17   7      485.56      328.16    338.43 o 
 -11  18   7       90.77      141.77    306.13 o 
  -9  18   7      128.42     -120.03    291.73 o 
  -7  18   7        1.03      -29.84    272.72 o 
  -5  18   7      234.34      130.18    212.47 o 
  -3  18   7      441.39      321.69    234.53 o 
  -1  18   7        9.01      270.22    233.17 o 
   1  18   7      726.71      489.98    241.50 o 
   3  18   7       58.20      -17.94    240.02 o 
   5  18   7      455.87      211.44    375.69 o 
   7  18   7      765.75     1252.69    514.79 o 
   9  18   7      550.00      366.30    439.13 o 
  11  18   7      826.12      988.80    492.08 o 
 -10  19   7      111.09      304.04    348.98 o 
  -8  19   7      346.03      -53.73    294.38 o 
  -6  19   7      128.16      -56.41    214.66 o 
  -4  19   7      343.63      245.97    229.89 o 
  -2  19   7       54.09     -103.46    214.35 o 
   0  19   7      357.05      315.27    231.86 o 
   2  19   7       41.20       92.83    268.30 o 
   4  19   7      213.45       25.89    373.15 o 
   6  19   7       55.21      145.18    443.45 o 
   8  19   7        3.63      321.37    433.04 o 
  10  19   7       37.80      -48.74    418.57 o 
  -9  20   7       22.55       36.98    357.55 o 
  -7  20   7      715.19      167.73    295.24 o 
  -5  20   7      187.58       34.01    237.25 o 
  -3  20   7      525.32      267.07    225.13 o 
  -1  20   7      420.62      169.96    228.26 o 
   1  20   7      650.14      532.60    253.59 o 
   3  20   7      400.53      172.09    404.89 o 
   5  20   7      135.79      353.61    453.35 o 
   7  20   7      377.25      357.16    457.16 o 
   9  20   7      162.88     -107.89    453.35 o 
  -6  21   7      116.95     -211.18    308.75 o 
  -4  21   7      739.48      423.08    274.28 o 
  -2  21   7       22.04      -41.76    234.78 o 
   0  21   7      951.64      763.61    288.61 o 
   2  21   7       18.94      -63.67    303.64 o 
   4  21   7      617.67      270.85    443.45 o 
   6  21   7       42.61      -48.74    428.22 o 
   0   0   8    14675.46    13614.98    997.18 o 
   1   1   8     2400.73     2817.98    333.39 o 
   0   2   8     1117.39      855.75    190.28 o 
   2   2   8       89.77      -70.55    160.62 o 
  -1   3   8     3446.09     3229.32    333.34 o 
   1   3   8     6652.99     6829.31    474.08 o 
   3   3   8     9511.94     9715.82    473.12 o 
  -2   4   8      422.53      194.60    171.75 o 
   0   4   8     7114.46     7124.70    593.37 o 
   2   4   8      503.85      938.10    268.79 o 
   4   4   8     4520.21     3834.23    368.54 o 
  -3   5   8      859.58      541.70    203.00 o 
  -1   5   8     3647.78     4048.89    459.73 o 
   1   5   8      192.81      -18.06    190.45 o 
   3   5   8     1964.02     2084.41    342.65 o 
   5   5   8      182.50      299.01    218.14 o 
  -4   6   8      903.13      578.44    200.82 o 
  -2   6   8      247.51      163.00    215.60 o 
   0   6   8      959.36      725.99    297.50 o 
   2   6   8      242.73      126.89    201.82 o 
   4   6   8     2979.37     2998.83    404.13 o 
   6   6   8     1538.30     1455.19    366.03 o 
  -5   7   8     2479.87     2409.68    400.26 o 
  -3   7   8     1757.95     1044.05    296.16 o 
  -1   7   8    10505.18     9927.75    968.36 o 
   1   7   8      225.46      -92.67    199.17 o 
   3   7   8     1725.07     1304.97    288.68 o 
   5   7   8     1012.09      640.91    256.04 o 
   7   7   8      645.34      432.79    356.15 o 
  -6   8   8      633.42      210.17    333.04 o 
  -4   8   8     3572.90     4161.04    694.75 o 
  -2   8   8     1964.12     2178.31    407.79 o 
   0   8   8     7451.46     6998.35    834.20 o 
   2   8   8     2894.48     3733.69    451.53 o 
   4   8   8     2397.93     1931.90    348.99 o 
   6   8   8     4027.82     3006.26    615.37 o 
   8   8   8      407.10      222.87    344.47 o 
  -7   9   8      284.27       79.19    278.34 o 
  -5   9   8      252.26      264.30    200.95 o 
  -3   9   8      220.98       68.30    173.11 o 
  -1   9   8     1047.18      590.08    209.64 o 
   1   9   8      115.44       65.99    173.70 o 
   3   9   8      835.61      551.01    367.81 o 
   5   9   8       62.53     -389.94    259.96 o 
   7   9   8     1398.10     2281.02    549.57 o 
   9   9   8      723.41      393.84    284.91 o 
  -8  10   8     1949.36     1610.72    376.57 o 
  -6  10   8      440.70      702.03    291.14 o 
  -4  10   8     2337.84     2439.67    335.81 o 
  -2  10   8      219.19       66.22    173.59 o 
   0  10   8      972.53      792.52    223.05 o 
   2  10   8      299.55      208.94    170.19 o 
   4  10   8      494.05      399.25    185.76 o 
   6  10   8      546.39        8.38    337.11 o 
   8  10   8       36.85      -48.74    331.52 o 
  10  10   8      234.85       37.36    266.91 o 
  -9  11   8     1598.69     1175.53    363.64 o 
  -7  11   8      465.66      249.78    277.85 o 
  -5  11   8     3462.42     3331.30    386.60 o 
  -3  11   8      506.75      403.17    222.81 o 
  -1  11   8     5362.19     6208.75    487.47 o 
   1  11   8      419.91      -63.96    163.45 o 
   3  11   8     1273.82     1014.18    225.80 o 
   5  11   8        4.39        9.65    333.81 o 
   7  11   8      884.99     1118.17    419.08 o 
   9  11   8      587.19      683.83    423.14 o 
  11  11   8     1005.19     1159.18    377.28 o 
 -10  12   8       31.93     -158.13    308.57 o 
  -8  12   8       29.14     -165.66    272.94 o 
  -6  12   8      155.24      162.34    212.36 o 
  -4  12   8      741.67      611.45    231.77 o 
  -2  12   8     1700.31      996.20    247.17 o 
   0  12   8     1448.94     1152.56    245.85 o 
   2  12   8      537.37      413.04    226.22 o 
   4  12   8      775.54      673.45    398.29 o 
   6  12   8     1687.89     1355.76    489.40 o 
   8  12   8      139.05       43.66    316.54 o 
  10  12   8     1643.41     1582.48    422.40 o 
  12  12   8      132.12      -69.04    301.81 o 
 -11  13   8      120.15     -160.44    286.50 o 
  -9  13   8      416.67       16.36    270.14 o 
  -7  13   8       21.36     -180.42    252.10 o 
  -5  13   8      152.50      -49.64    194.95 o 
  -3  13   8      339.45      172.92    207.09 o 
  -1  13   8        5.71      -33.20    177.88 o 
   1  13   8      128.10      213.62    181.43 o 
   3  13   8      104.13       94.89    174.23 o 
   5  13   8      165.84       28.69    333.04 o 
   7  13   8      368.42      349.29    395.75 o 
   9  13   8      360.41      343.20    430.76 o 
  11  13   8      430.21      301.89    309.68 o 
  13  13   8      404.69      195.56    316.27 o 
 -12  14   8     1505.30      822.12    476.07 o 
 -10  14   8      355.86      188.89    328.23 o 
  -8  14   8      854.13      753.94    315.49 o 
  -6  14   8      177.63      -58.26    216.69 o 
  -4  14   8      935.20      831.68    259.60 o 
  -2  14   8      667.89      366.70    217.69 o 
   0  14   8      604.20      590.67    227.29 o 
   2  14   8      600.33      405.13    215.31 o 
   4  14   8      277.85      548.55    395.75 o 
   6  14   8      380.73      738.16    415.78 o 
   8  14   8       20.80      -76.41    314.00 o 
  10  14   8       74.17       88.34    387.88 o 
  12  14   8       19.13     -362.38    284.53 o 
  14  14   8      155.62      403.69    343.56 o 
 -13  15   8      155.93       93.37    327.75 o 
 -11  15   8      183.93     -253.04    284.68 o 
  -9  15   8      530.76     1049.56    399.97 o 
  -7  15   8      378.92      471.62    302.23 o 
  -5  15   8     1430.76     1107.57    489.53 o 
  -3  15   8      257.51      117.81    218.91 o 
  -1  15   8     2451.87     2282.66    345.83 o 
   1  15   8      201.39      304.64    223.61 o 
   3  15   8     1911.66     1636.76    537.63 o 
   5  15   8      407.64      345.23    421.87 o 
   7  15   8      744.57      568.86    424.16 o 
   9  15   8      910.27     1319.20    522.40 o 
  11  15   8      231.45      442.85    336.92 o 
  13  15   8      137.30      -57.26    333.14 o 
 -12  16   8       17.85       23.95    324.22 o 
 -10  16   8       26.77      -15.74    307.00 o 
  -8  16   8      291.12       40.41    300.34 o 
  -6  16   8       41.23      -31.06    222.94 o 
  -4  16   8      340.84      421.88    255.00 o 
  -2  16   8      249.35       25.14    231.90 o 
   0  16   8      323.87      536.71    237.20 o 
   2  16   8      571.66      981.52    423.53 o 
   4  16   8      262.96      285.32    401.59 o 
   6  16   8      960.99      764.82    476.45 o 
   8  16   8       20.86     -225.41    346.25 o 
  10  16   8      834.70      671.17    507.42 o 
  12  16   8       18.66     -121.81    491.09 o 
 -11  17   8       77.22      428.72    360.74 o 
  -9  17   8      493.49       18.20    312.42 o 
  -7  17   8        6.88     -374.51    249.67 o 
  -5  17   8      370.17      206.85    286.70 o 
  -3  17   8      215.99      151.93    222.42 o 
  -1  17   8       97.42       18.59    211.66 o 
   1  17   8      149.79      223.38    227.90 o 
   3  17   8       13.05     -189.86    358.43 o 
   5  17   8       23.29      162.96    404.63 o 
   7  17   8      127.04      -15.49    382.29 o 
   9  17   8       54.14      -91.39    412.99 o 
  11  17   8      279.96       89.61    448.53 o 
  -8  18   8      332.05      179.77    305.13 o 
  -6  18   8      351.89      231.92    266.45 o 
  -4  18   8      281.13      246.99    239.74 o 
  -2  18   8     1070.93      686.10    271.33 o 
   0  18   8       10.40       58.26    204.16 o 
   2  18   8      519.87     1052.67    547.03 o 
   4  18   8       15.39       26.40    423.65 o 
   6  18   8      306.16     -139.60    376.96 o 
   8  18   8       82.31      312.74    453.35 o 
  -7  19   8        8.38     -177.19    289.55 o 
  -5  19   8      558.08      300.82    277.35 o 
  -3  19   8      121.36      171.44    264.76 o 
  -1  19   8      473.71      357.19    251.28 o 
   1  19   8      348.48      361.41    332.76 o 
   3  19   8      518.35      352.34    474.93 o 
   5  19   8      514.42      630.80    482.04 o 
   7  19   8       10.76      -48.23    426.19 o 
  -2  20   8      110.98       41.80    242.36 o 
   0  20   8        3.12      134.91    318.71 o 
   2  20   8      232.42      208.90    420.60 o 
   0   1   9       54.92     -215.75    144.46 o 
  -1   2   9     4095.92     4441.97    503.73 o 
   1   2   9     3213.16     2330.81    325.45 o 
  -2   3   9      693.56      507.36    216.21 o 
   0   3   9       72.35     -216.15    209.12 o 
   2   3   9      436.36      610.30    265.05 o 
  -3   4   9      169.42     -122.49    181.58 o 
  -1   4   9      610.31      486.87    212.66 o 
   1   4   9      648.02      508.83    262.11 o 
   3   4   9      324.24      201.62    225.91 o 
  -4   5   9     1364.97     1111.09    265.68 o 
  -2   5   9     2120.75     2738.24    343.15 o 
   0   5   9      409.75      270.94    232.62 o 
   2   5   9     1270.01     1602.53    393.71 o 
   4   5   9       19.41     -140.88    212.63 o 
  -5   6   9     1953.71     1200.42    468.07 o 
  -3   6   9     3075.04     2753.08    340.43 o 
  -1   6   9      211.41      264.65    252.11 o 
   1   6   9     4422.63     4747.06   1554.16 o 
   3   6   9      249.83      113.33    237.56 o 
   5   6   9     2219.54     1805.81    543.73 o 
  -6   7   9       80.31      280.24    377.98 o 
  -4   7   9      397.88      391.83    274.27 o 
  -2   7   9      589.38      329.69    252.25 o 
   0   7   9       32.25       52.71    229.51 o 
   2   7   9      592.92      425.05    273.91 o 
   4   7   9     1029.95      690.63    283.75 o 
   6   7   9      444.43      169.30    352.34 o 
  -7   8   9     1804.20     1974.63    523.16 o 
  -5   8   9      289.84      268.23    272.96 o 
  -3   8   9     2575.66     2377.49    454.76 o 
  -1   8   9       34.24     -180.09    217.18 o 
   1   8   9     3137.54     2866.91    439.79 o 
   3   8   9      802.08      465.29    275.65 o 
   5   8   9      105.81     -139.35    317.81 o 
   7   8   9      135.38      105.35    327.97 o 
  -8   9   9       77.78      118.05    330.25 o 
  -6   9   9     1811.75     2636.63    631.36 o 
  -4   9   9      654.93      267.40    274.81 o 
  -2   9   9     2882.55     2360.88    413.21 o 
   0   9   9     4456.54     4915.11    554.43 o 
   2   9   9      506.15      134.11    236.21 o 
   4   9   9      603.79     1029.06    480.26 o 
   6   9   9     1767.38     1748.97    550.83 o 
   8   9   9     1778.72     1626.61    536.36 o 
  -9  10   9      122.39     -328.50    332.31 o 
  -7  10   9      266.35       56.87    383.56 o 
  -5  10   9      338.84      191.74    253.87 o 
  -3  10   9     1252.85      966.47    593.61 o 
  -1  10   9       11.14     -217.86    202.97 o 
   1  10   9     1022.84      748.38    292.68 o 
   3  10   9      401.89      180.49    244.13 o 
   5  10   9     3975.92     4306.04    761.08 o 
   7  10   9      644.12      471.63    402.60 o 
   9  10   9     1832.44     2052.03    585.36 o 
 -10  11   9      837.14      551.60    520.37 o 
  -8  11   9      124.26     -154.33    283.51 o 
  -6  11   9      592.77      306.05    281.51 o 
  -4  11   9       12.67     -185.47    202.43 o 
  -2  11   9      115.48      227.51    211.03 o 
   0  11   9      228.28       72.47    205.59 o 
   2  11   9      223.54       78.07    249.02 o 
   4  11   9      745.04      959.25    439.64 o 
   6  11   9       20.13      143.66    438.88 o 
   8  11   9     1257.96      937.95    481.53 o 
  10  11   9      105.74      -19.29    401.08 o 
 -11  12   9     1049.71      645.67    361.27 o 
  -9  12   9      251.34      183.95    297.39 o 
  -7  12   9     1515.49     1569.04    403.18 o 
  -5  12   9      261.73     -100.00    226.37 o 
  -3  12   9     2232.94     1948.58    382.83 o 
  -1  12   9       25.74      -39.90    212.63 o 
   1  12   9     1285.37     1077.78    278.51 o 
   3  12   9       37.28      184.79    423.39 o 
   5  12   9      553.86      601.35    431.01 o 
   7  12   9       46.60     -176.41    323.40 o 
   9  12   9      384.45      296.49    405.90 o 
  11  12   9       79.84      131.76    409.43 o 
 -12  13   9       52.31     -355.10    315.63 o 
 -10  13   9     1287.60      937.30    486.73 o 
  -8  13   9      161.40      -79.15    302.21 o 
  -6  13   9      864.10      661.25    513.52 o 
  -4  13   9     1402.46     1461.56    310.03 o 
  -2  13   9     1808.22     1710.86    592.74 o 
   0  13   9     1667.66     2068.94    366.38 o 
   2  13   9     1098.75      776.84    307.99 o 
   4  13   9     1488.00     1069.43    493.21 o 
   6  13   9      574.88     1038.71    478.23 o 
   8  13   9     1013.10     1829.42    601.86 o 
  10  13   9      107.92     -113.73    391.94 o 
  12  13   9      339.01      137.32    457.67 o 
 -11  14   9        2.88     -175.63    318.94 o 
  -9  14   9       70.77      384.87    371.69 o 
  -7  14   9       82.86      -40.77    299.44 o 
  -5  14   9       11.47      -14.69    226.32 o 
  -3  14   9      801.36      807.52    281.73 o 
  -1  14   9      182.90      112.93    232.94 o 
   1  14   9      412.38      137.41    231.26 o 
   3  14   9       69.97     -130.74    376.46 o 
   5  14   9     1348.63     2058.38    624.96 o 
   7  14   9      329.97     -129.72    401.08 o 
   9  14   9      761.73      238.86    447.00 o 
  11  14   9      411.69      437.36    453.60 o 
 -10  15   9      412.00      141.75    371.45 o 
  -8  15   9       20.78     -118.22    323.74 o 
  -6  15   9      220.33      -52.65    408.33 o 
  -4  15   9       81.39     -183.83    221.82 o 
  -2  15   9      271.67      -12.81    212.88 o 
   0  15   9      298.51      310.90    241.17 o 
   2  15   9      198.56       96.98    435.58 o 
   4  15   9      128.49     -183.77    434.31 o 
   6  15   9       23.54     -102.81    411.97 o 
   8  15   9      233.35     -508.74    377.50 o 
  10  15   9       24.46       22.59    387.37 o 
  -7  16   9      753.32      545.46    348.04 o 
  -5  16   9        4.38     -142.21    222.94 o 
  -3  16   9     1096.94     1038.42    305.79 o 
  -1  16   9      470.39      239.29    250.28 o 
   1  16   9      306.17      108.65    425.68 o 
   3  16   9       43.01     -312.00    449.59 o 
   5  16   9      636.57      232.26    414.76 o 
   7  16   9       36.47      -72.10    432.79 o 
  -6  17   9      174.96      -98.45    310.43 o 
  -4  17   9      410.95      439.49    266.51 o 
  -2  17   9       80.58     -123.79    234.47 o 
   0  17   9      463.24      417.09    274.10 o 
   2  17   9      310.15     -130.74    449.03 o 
   4  17   9      797.84        3.05    471.88 o 
   6  17   9       45.39     -595.31    404.15 o 
  -1  18   9       72.75      -28.48    246.58 o 
   1  18   9      307.50     -258.18    434.11 o 
   0   0  10     6915.75     6529.38    934.22 o 
   1   1  10     2051.46     1870.37    312.58 o 
   0   2  10      211.63      115.56    251.02 o 
   2   2  10      152.11      124.19    212.50 o 
  -1   3  10     1080.84      528.20    237.43 o 
   1   3  10      901.10      558.43    412.62 o 
   3   3  10     1760.58     1965.30    394.36 o 
  -2   4  10      423.51      357.92    239.69 o 
   0   4  10     4539.41     4499.93    569.54 o 
   2   4  10       90.95       26.46    249.31 o 
   4   4  10     2298.74     1400.21    349.30 o 
  -3   5  10      129.23      243.25    267.03 o 
  -1   5  10      766.91      344.66    301.28 o 
   1   5  10      546.73      713.72    299.10 o 
   3   5  10      659.85      739.12    323.82 o 
   5   5  10      652.56      276.43    410.19 o 
  -4   6  10      106.41      -61.44    351.07 o 
  -2   6  10      460.95       38.54    315.03 o 
   0   6  10      179.53       79.05    260.19 o 
   2   6  10      548.98       44.82    261.63 o 
   4   6  10       10.60      -83.01    364.27 o 
   6   6  10        7.75     -369.37    322.92 o 
  -5   7  10     1042.51     1299.15    517.32 o 
  -3   7  10      255.99       21.94    299.31 o 
  -1   7  10     1933.11     1575.59    437.62 o 
   1   7  10      185.23       88.43    279.21 o 
   3   7  10     1593.48     1401.00    362.54 o 
   5   7  10      176.26      -12.19    390.16 o 
   7   7  10      799.04      730.54    480.26 o 
  -6   8  10       17.60     -269.35    354.14 o 
  -4   8  10     1498.61     1534.59    416.55 o 
  -2   8  10      155.92     -145.20    256.37 o 
   0   8  10     1284.57      871.09    352.15 o 
   2   8  10     1296.23      782.51    350.18 o 
   4   8  10     1732.62     1707.34    586.63 o 
   6   8  10     1512.36     1497.16    537.89 o 
   8   8  10      597.11      572.92    486.61 o 
  -7   9  10       27.62       93.17    378.49 o 
  -5   9  10        6.39     -196.21    318.83 o 
  -3   9  10      146.60     -362.71    241.81 o 
  -1   9  10       18.14      -14.77    288.89 o 
   1   9  10      244.23       64.97    355.37 o 
   3   9  10      430.21      296.74    442.43 o 
   5   9  10       43.49     -474.47    316.31 o 
   7   9  10     1401.12     1182.40    535.09 o 
   9   9  10      379.48      663.04    489.65 o 
  -8  10  10     1835.92     1615.18    612.78 o 
  -6  10  10        2.95      290.40    397.78 o 
  -4  10  10      710.27      661.97    345.34 o 
  -2  10  10      803.41      421.19    317.57 o 
   0  10  10      168.28     -208.69    252.74 o 
   2  10  10      984.85     1422.00    376.42 o 
   4  10  10       66.34      -18.53    393.21 o 
   6  10  10       51.96     -275.70    396.03 o 
   8  10  10       92.87      -25.64    402.35 o 
  10  10  10       70.38     -164.22    402.86 o 
  -9  11  10     1022.13     1013.83    532.30 o 
  -7  11  10      470.89      262.98    471.12 o 
  -5  11  10     1843.71     2375.04    449.23 o 
  -3  11  10      113.44       50.52    300.24 o 
  -1  11  10     2429.66     2359.37    451.29 o 
   1  11  10      212.17      211.34    286.70 o 
   3  11  10     2602.07     3250.73    765.15 o 
   5  11  10      127.48      -68.04    400.57 o 
   7  11  10     1204.94     1863.44    650.60 o 
   9  11  10      359.20      241.40    469.09 o 
  -8  12  10       69.81      328.98    481.78 o 
  -6  12  10      255.60     -112.21    426.19 o 
  -4  12  10      577.61      551.32    349.85 o 
  -2  12  10      346.74      212.11    281.41 o 
   0  12  10      360.21      148.56    305.01 o 
   2  12  10      618.63      426.19    471.12 o 
   4  12  10      935.37      923.74    515.55 o 
   6  12  10     1480.54     1360.58    607.45 o 
   8  12  10      215.50      496.76    524.69 o 
  -7  13  10       99.67      162.70    447.00 o 
  -5  13  10       25.75     -330.58    267.83 o 
  -3  13  10       32.99     -208.88    293.12 o 
  -1  13  10        7.88      285.75    307.89 o 
   1  13  10       70.54       78.70    465.54 o 
   3  13  10      371.99      415.27    483.05 o 
   5  13  10       74.64       21.58    481.02 o 
   7  13  10      420.41      360.72    503.11 o 
  -6  14  10       31.75       65.38    323.81 o 
  -4  14  10      293.33      209.36    250.19 o 
  -2  14  10      483.17      547.11    292.87 o 
   0  14  10       38.29      269.79    329.20 o 
   2  14  10       67.28      -80.98    445.73 o 
   4  14  10       66.57     -330.53    427.51 o 
   6  14  10       40.27     -368.61    448.32 o 
  -3  15  10        6.88       78.99    254.44 o 
  -1  15  10      534.29      281.91    261.91 o 
   1  15  10      121.50      366.55    481.28 o 
   3  15  10      774.19      935.92    563.78 o 
   0   1  11        2.62     -170.42    286.82 o 
  -1   2  11     1398.40      833.43    375.89 o 
   1   2  11      884.77     1134.29    364.86 o 
  -2   3  11      619.88      659.75    316.22 o 
   0   3  11       33.04     -179.91    294.65 o 
   2   3  11      541.12      327.65    319.95 o 
  -3   4  11      129.31      110.68    470.36 o 
  -1   4  11       51.87       44.62    284.02 o 
   1   4  11      219.12       47.13    313.09 o 
   3   4  11      168.79      110.51    310.60 o 
  -4   5  11       27.41     -340.18    386.13 o 
  -2   5  11      868.76      830.19    364.10 o 
   0   5  11      533.61      219.33    326.84 o 
   2   5  11     1731.86     2375.06    558.46 o 
   4   5  11      108.47      292.93    436.09 o 
  -5   6  11      403.48      162.70    408.95 o 
  -3   6  11      179.39       28.55    285.81 o 
  -1   6  11       71.63      158.42    300.87 o 
   1   6  11     1729.78     1518.60    426.33 o 
   3   6  11       76.58      195.20    466.30 o 
   5   6  11     1163.83     1045.56    621.41 o 
  -6   7  11       65.15      292.43    422.89 o 
  -4   7  11       17.33      -18.28    389.91 o 
  -2   7  11        2.10     -117.34    288.98 o 
   0   7  11       13.46       -4.33    284.85 o 
   2   7  11       78.74      -46.96    295.62 o 
   4   7  11      375.85       71.59    447.51 o 
   6   7  11      171.22     -605.47    403.64 o 
  -7   8  11      858.04      472.64    505.65 o 
  -5   8  11      266.04      190.88    402.35 o 
  -3   8  11      559.44      620.36    366.98 o 
  -1   8  11       47.89     -217.46    292.83 o 
   1   8  11      789.46      696.55    358.82 o 
   3   8  11       15.21       71.84    441.67 o 
   5   8  11       94.69      261.71    473.41 o 
   7   8  11       52.51       82.76    493.71 o 
  -6   9  11     1340.04     1382.92    595.77 o 
  -4   9  11       97.02       75.40    451.32 o 
  -2   9  11     1139.69     1703.43    663.92 o 
   0   9  11      599.85      495.47    367.48 o 
   2   9  11     1087.68      307.15    519.36 o 
   4   9  11     1060.72      846.31    523.42 o 
   6   9  11      317.76      391.94    461.22 o 
  -5  10  11      294.22      182.00    460.46 o 
  -3  10  11      309.44     -315.98    302.16 o 
  -1  10  11       98.74      100.97    441.06 o 
   1  10  11     1163.03     1820.28    641.46 o 
   3  10  11       21.27       80.22    447.00 o 
   5  10  11     1207.90     1540.80    677.00 o 
  -4  11  11       33.61     -293.54    297.09 o 
  -2  11  11        7.82     -208.22    328.21 o 
   0  11  11        6.28      -77.12    311.72 o 
   2  11  11       15.38     -340.69    503.67 o 
   4  11  11      102.60     -113.48    436.34 o 
   1   1  12      438.24       50.77    424.41 o 
   0   2  12        5.18     -231.90    314.16 o 
   2   2  12       42.64     -159.40    435.83 o 
   1   3  12      172.17     -109.67    341.45 o 
   3   3  12      393.78      341.17    483.81 o 
  -2   4  12       32.17     -158.39    439.13 o 
   0   4  12     1254.27      886.89    402.01 o 
   2   4  12      106.95      -89.61    450.30 o 
  -1   5  12      127.80     -148.47    322.38 o 
   1   5  12      291.01      654.58    680.67 o 
                                                 
